# Supplementary material for: Two new species of the genus Milnesium Doyère, 1840 (Tardigrada, Apochela, Milnesiidae) from Madagascar
Source: Zookeys. 2019 Oct 30;884:1–22. doi: 10.3897/zookeys.884.29469 (PMC6834724; doi:10.3897/zookeys.884.29469)
Supplement: XML Treatment for Milnesium matheusi [file zookeys.884.29469-treatment1.xml]

<!DOCTYPE tp:taxon-treatment
  PUBLIC "-//TaxonX//DTD Taxonomic Treatment Publishing DTD v0 20100105//EN" "tax-treatment-NSO.dtd">
<tp:taxon-treatment xmlns:tp="http://www.plazi.org/taxpub"><tp:treatment-meta><kwd-group><label>Taxon classification</label><kwd><named-content xmlns:xlink="http://www.w3.org/1999/xlink" content-type="kingdom">Animalia</named-content></kwd><kwd><named-content xmlns:xlink="http://www.w3.org/1999/xlink" content-type="order">Apochela</named-content></kwd><kwd><named-content xmlns:xlink="http://www.w3.org/1999/xlink" content-type="family">Milnesiidae</named-content></kwd></kwd-group><mixed-citation publication-type="journal"><person-group><name><surname>Kaczmarek</surname><given-names>Łukasz</given-names></name><name><surname>Grobys</surname><given-names>Daria</given-names></name><name><surname>Kulpa</surname><given-names>Adam</given-names></name><name><surname>Bartylak</surname><given-names>Tomasz</given-names></name><name><surname>Kmita</surname><given-names>Hanna</given-names></name><name><surname>Kepel</surname><given-names>Marta</given-names></name><name><surname>Kepel</surname><given-names>Andrzej</given-names></name><name><surname>Roszkowska</surname><given-names>Milena</given-names></name></person-group><article-title>Two new species of the genus <italic><tp:taxon-name><tp:taxon-name-part taxon-name-part-type="genus" reg="Milnesium">Milnesium</tp:taxon-name-part></tp:taxon-name></italic> Doyère, 1840 (<tp:taxon-name><tp:taxon-name-part taxon-name-part-type="phylum">Tardigrada</tp:taxon-name-part></tp:taxon-name>, <tp:taxon-name><tp:taxon-name-part taxon-name-part-type="order">Apochela</tp:taxon-name-part></tp:taxon-name>, <tp:taxon-name><tp:taxon-name-part taxon-name-part-type="genus" reg="Milnesiidae">Milnesiidae</tp:taxon-name-part></tp:taxon-name>) from Madagascar</article-title><source>Zookeys</source><day>30</day><month>10</month><year>2019</year><volume>884</volume><fpage>1</fpage><lpage>22</lpage><pub-id pub-id-type="doi">10.3897/zookeys.884.29469</pub-id></mixed-citation></tp:treatment-meta><tp:nomenclature><tp:taxon-name><object-id xmlns:xlink="http://www.w3.org/1999/xlink" content-type="arpha" xlink:type="simple">7A1EBE3B-675A-56AD-AE2B-15B8255DCAB3</object-id>
                <tp:taxon-name-part taxon-name-part-type="genus" reg="Milnesium">Milnesium</tp:taxon-name-part>
                <tp:taxon-name-part taxon-name-part-type="species" reg="matheusi">matheusi</tp:taxon-name-part>
                <object-id xmlns:xlink="http://www.w3.org/1999/xlink" content-type="zoobank" xlink:type="simple">http://zoobank.org/3EB072A7-1C84-4EF6-B6D2-D9486BBF6C4F</object-id>
              </tp:taxon-name><tp:taxon-status xmlns:xlink="http://www.w3.org/1999/xlink" xlink:type="simple">sp. nov.</tp:taxon-status><xref ref-type="fig" rid="F1">Figures 1–3</xref><xref ref-type="fig" rid="F2">, 4–5</xref><xref ref-type="table" rid="T4">, Tables 4</xref><xref ref-type="table" rid="T5">, 5</xref></tp:nomenclature><tp:treatment-sec sec-type="material" id="SECID0EH5AE"><title>Material examined.</title><p>Holotype and 18 paratypes, all from sample No 139: Ivohibory forest, Madagascar, lichen sample from quartz rocks, coll. Marta Kepel and Andrzej Kepel.</p></tp:treatment-sec><tp:treatment-sec sec-type="description" id="SECID0EM5AE"><title>Description.</title><p><bold><italic>Adult females</italic></bold> (Fig. <xref ref-type="fig" rid="F1">1</xref>, Table <xref ref-type="table" rid="T4">4</xref>) with no modified claws I. Body light yellow before fixation and transparent afterwards, eyes present (in 89% of measured specimens). Dorsal cuticle sculptured with pseudopores, not arranged in bands, sparsely distributed and not forming a reticular design (Fig. <xref ref-type="fig" rid="F1">2</xref>). Six peribuccal papillae and six peribuccal lamellae present around the mouth opening. Two cephalic papillae positioned laterally. Peribuccal papillae slightly longer than lateral papillae.</p><p>The buccal apparatus of the <italic><tp:taxon-name><tp:taxon-name-part taxon-name-part-type="genus" reg="Milnesium">Milnesium</tp:taxon-name-part></tp:taxon-name></italic> type (Figs <xref ref-type="fig" rid="F1">1</xref>, <xref ref-type="fig" rid="F1">3</xref>). The buccal tube wide and short (standard width, on average 46% of its length), and slightly funnel-shaped, wider anteriorly (posterior diameter on average 89% of the anterior diameter) (Table <xref ref-type="table" rid="T4">4</xref>). The pharyngeal bulb elongated, pear-shaped and without placoids or septulum.</p><fig id="F1" position="float" orientation="portrait"><object-id xmlns:xlink="http://www.w3.org/1999/xlink" content-type="doi" xlink:type="simple">10.3897/zookeys.884.29469.figures1-3</object-id><object-id xmlns:xlink="http://www.w3.org/1999/xlink" content-type="arpha" xlink:type="simple">5679ECDF-EC85-5C27-A9F2-D60F1F1C6C28</object-id><label>Figures 1–3.</label><caption><p><italic><tp:taxon-name><tp:taxon-name-part taxon-name-part-type="genus" reg="Milnesium">Milnesium</tp:taxon-name-part> <tp:taxon-name-part taxon-name-part-type="species" reg="matheusi">matheusi</tp:taxon-name-part></tp:taxon-name></italic> sp. nov. <bold>1</bold> Habitus (ventral view) (holotype) <bold>2</bold> dorsal cuticle with pseudopores (holotype) <bold>3</bold> buccal tube (holotype). All in <abbrev xmlns:xlink="http://www.w3.org/1999/xlink" xlink:title="phase contrast light microscope" id="ABBRID0ESAAG" xlink:type="simple">PCM</abbrev>.</p></caption><graphic xmlns:xlink="http://www.w3.org/1999/xlink" xlink:href="zookeys-884-001-g001.jpg" position="float" orientation="portrait" xlink:type="simple" id="oo_351014.jpg"><uri content-type="original_file" xlink:type="simple">https://binary.pensoft.net/fig/351014</uri></graphic></fig><table-wrap id="T4" position="float" orientation="portrait"><label>Table 4.</label><caption><p>Measurements and <italic><abbrev xmlns:xlink="http://www.w3.org/1999/xlink" xlink:title="ratio of the length of a given structure to the length of the buccal tube expressed as a percentage" id="ABBRID0EFBAG" xlink:type="simple">pt</abbrev></italic> values of selected morphological structures of adult females of <italic><tp:taxon-name><tp:taxon-name-part taxon-name-part-type="genus" reg="Milnesium">Milnesium</tp:taxon-name-part> <tp:taxon-name-part taxon-name-part-type="species" reg="matheusi">matheusi</tp:taxon-name-part></tp:taxon-name></italic><bold>sp. nov</bold>. mounted in Hoyer’s medium (N – number of specimens/structures measured, RANGE refers to the smallest and the largest structure among all measured specimens; <abbrev xmlns:xlink="http://www.w3.org/1999/xlink" xlink:title="standard deviation" id="ABBRID0EWBAG" xlink:type="simple">SD</abbrev> – standard deviation, <italic><abbrev xmlns:xlink="http://www.w3.org/1999/xlink" xlink:title="ratio of the length of a given structure to the length of the buccal tube expressed as a percentage" id="ABBRID0E2BAG" xlink:type="simple">pt</abbrev></italic> – ratio of the length of a given structure to the length of the buccal tube expressed as a percentage).</p></caption><table id="TID0EM2AI" rules="all"><tbody><tr><th rowspan="2" colspan="1">Character</th><th rowspan="2" colspan="1">N</th><th rowspan="1" colspan="6">Range</th><th rowspan="1" colspan="2">Mean</th><th rowspan="1" colspan="2">
                        <abbrev xmlns:xlink="http://www.w3.org/1999/xlink" xlink:title="standard deviation" id="ABBRID0EUCAG" xlink:type="simple">SD</abbrev>
                      </th><th rowspan="1" colspan="2">Holotype</th></tr><tr><th rowspan="1" colspan="3">µm</th><th rowspan="1" colspan="3">
                        <italic><abbrev xmlns:xlink="http://www.w3.org/1999/xlink" xlink:title="ratio of the length of a given structure to the length of the buccal tube expressed as a percentage" id="ABBRID0EEDAG" xlink:type="simple">pt</abbrev></italic>
                      </th><th rowspan="1" colspan="1">µm</th><th rowspan="1" colspan="1">
                        <italic><abbrev xmlns:xlink="http://www.w3.org/1999/xlink" xlink:title="ratio of the length of a given structure to the length of the buccal tube expressed as a percentage" id="ABBRID0EQDAG" xlink:type="simple">pt</abbrev></italic>
                      </th><th rowspan="1" colspan="1">µm</th><th rowspan="1" colspan="1">
                        <italic><abbrev xmlns:xlink="http://www.w3.org/1999/xlink" xlink:title="ratio of the length of a given structure to the length of the buccal tube expressed as a percentage" id="ABBRID0E3DAG" xlink:type="simple">pt</abbrev></italic>
                      </th><th rowspan="1" colspan="1">µm</th><th rowspan="1" colspan="1">
                        <italic><abbrev xmlns:xlink="http://www.w3.org/1999/xlink" xlink:title="ratio of the length of a given structure to the length of the buccal tube expressed as a percentage" id="ABBRID0EIEAG" xlink:type="simple">pt</abbrev></italic>
                      </th></tr><tr><td rowspan="1" colspan="1">Body length</td><td rowspan="1" colspan="1">6</td><td rowspan="1" colspan="1">630</td><td rowspan="1" colspan="1">–</td><td rowspan="1" colspan="1">766</td><td rowspan="1" colspan="1">–</td><td rowspan="1" colspan="1">–</td><td rowspan="1" colspan="1">–</td><td rowspan="1" colspan="1">691</td><td rowspan="1" colspan="1">–</td><td rowspan="1" colspan="1">45</td><td rowspan="1" colspan="1">–</td><td rowspan="1" colspan="1">766</td><td rowspan="1" colspan="1">–</td></tr><tr><td rowspan="1" colspan="1">Peribuccal papillae length</td><td rowspan="1" colspan="1">5</td><td rowspan="1" colspan="1">10.0</td><td rowspan="1" colspan="1">–</td><td rowspan="1" colspan="1">12.0</td><td rowspan="1" colspan="1">
                        <italic>18.6</italic>
                      </td><td rowspan="1" colspan="1">–</td><td rowspan="1" colspan="1">
                        <italic>22.1</italic>
                      </td><td rowspan="1" colspan="1">11.0</td><td rowspan="1" colspan="1">
                        <italic>19.9</italic>
                      </td><td rowspan="1" colspan="1">0.8</td><td rowspan="1" colspan="1">
                        <italic>1.5</italic>
                      </td><td rowspan="1" colspan="1">11.8</td><td rowspan="1" colspan="1">
                        <italic>18.9</italic>
                      </td></tr><tr><td rowspan="1" colspan="1">Lateral papillae length</td><td rowspan="1" colspan="1">7</td><td rowspan="1" colspan="1">9.4</td><td rowspan="1" colspan="1">–</td><td rowspan="1" colspan="1">10.7</td><td rowspan="1" colspan="1">
                        <italic>16.5</italic>
                      </td><td rowspan="1" colspan="1">–</td><td rowspan="1" colspan="1">
                        <italic>19.7</italic>
                      </td><td rowspan="1" colspan="1">10.0</td><td rowspan="1" colspan="1">
                        <italic>18.1</italic>
                      </td><td rowspan="1" colspan="1">0.4</td><td rowspan="1" colspan="1">
                        <italic>1.2</italic>
                      </td><td rowspan="1" colspan="1">10.3</td><td rowspan="1" colspan="1">
                        <italic>16.5</italic>
                      </td></tr><tr><td rowspan="1" colspan="14">Buccal tube</td></tr><tr><td rowspan="1" colspan="1">Length</td><td rowspan="1" colspan="1">9</td><td rowspan="1" colspan="1">51.3</td><td rowspan="1" colspan="1">–</td><td rowspan="1" colspan="1">62.5</td><td rowspan="1" colspan="1">–</td><td rowspan="1" colspan="1">–</td><td rowspan="1" colspan="1">–</td><td rowspan="1" colspan="1">56.6</td><td rowspan="1" colspan="1">–</td><td rowspan="1" colspan="1">3.8</td><td rowspan="1" colspan="1">–</td><td rowspan="1" colspan="1">62.5</td><td rowspan="1" colspan="1">–</td></tr><tr><td rowspan="1" colspan="1">Stylet support insertion point</td><td rowspan="1" colspan="1">9</td><td rowspan="1" colspan="1">34.5</td><td rowspan="1" colspan="1">–</td><td rowspan="1" colspan="1">42.3</td><td rowspan="1" colspan="1">
                        <italic>66.1</italic>
                      </td><td rowspan="1" colspan="1">–</td><td rowspan="1" colspan="1">
                        <italic>69.4</italic>
                      </td><td rowspan="1" colspan="1">38.4</td><td rowspan="1" colspan="1">
                        <italic>67.8</italic>
                      </td><td rowspan="1" colspan="1">2.4</td><td rowspan="1" colspan="1">
                        <italic>1.3</italic>
                      </td><td rowspan="1" colspan="1">41.5</td><td rowspan="1" colspan="1">
                        <italic>66.4</italic>
                      </td></tr><tr><td rowspan="1" colspan="1">Anterior width</td><td rowspan="1" colspan="1">9</td><td rowspan="1" colspan="1">25.2</td><td rowspan="1" colspan="1">–</td><td rowspan="1" colspan="1">35.9</td><td rowspan="1" colspan="1">
                        <italic>47.6</italic>
                      </td><td rowspan="1" colspan="1">–</td><td rowspan="1" colspan="1">
                        <italic>57.9</italic>
                      </td><td rowspan="1" colspan="1">28.9</td><td rowspan="1" colspan="1">
                        <italic>51.0</italic>
                      </td><td rowspan="1" colspan="1">3.2</td><td rowspan="1" colspan="1">
                        <italic>3.1</italic>
                      </td><td rowspan="1" colspan="1">31.4</td><td rowspan="1" colspan="1">
                        <italic>50.2</italic>
                      </td></tr><tr><td rowspan="1" colspan="1">Standard width</td><td rowspan="1" colspan="1">9</td><td rowspan="1" colspan="1">23.1</td><td rowspan="1" colspan="1">–</td><td rowspan="1" colspan="1">31.1</td><td rowspan="1" colspan="1">
                        <italic>42.4</italic>
                      </td><td rowspan="1" colspan="1">–</td><td rowspan="1" colspan="1">
                        <italic>50.8</italic>
                      </td><td rowspan="1" colspan="1">26.3</td><td rowspan="1" colspan="1">
                        <italic>46.5</italic>
                      </td><td rowspan="1" colspan="1">2.7</td><td rowspan="1" colspan="1">
                        <italic>3.0</italic>
                      </td><td rowspan="1" colspan="1">29.4</td><td rowspan="1" colspan="1">
                        <italic>47.0</italic>
                      </td></tr><tr><td rowspan="1" colspan="1">Posterior width</td><td rowspan="1" colspan="1">9</td><td rowspan="1" colspan="1">23.0</td><td rowspan="1" colspan="1">–</td><td rowspan="1" colspan="1">30.2</td><td rowspan="1" colspan="1">
                        <italic>41.1</italic>
                      </td><td rowspan="1" colspan="1">–</td><td rowspan="1" colspan="1">
                        <italic>50.3</italic>
                      </td><td rowspan="1" colspan="1">25.7</td><td rowspan="1" colspan="1">
                        <italic>45.3</italic>
                      </td><td rowspan="1" colspan="1">2.6</td><td rowspan="1" colspan="1">
                        <italic>3.1</italic>
                      </td><td rowspan="1" colspan="1">28.9</td><td rowspan="1" colspan="1">
                        <italic>46.2</italic>
                      </td></tr><tr><td rowspan="1" colspan="1">Standard width/length ratio</td><td rowspan="1" colspan="1">9</td><td rowspan="1" colspan="1">42%</td><td rowspan="1" colspan="1">–</td><td rowspan="1" colspan="1">51%</td><td rowspan="1" colspan="1">–</td><td rowspan="1" colspan="1">–</td><td rowspan="1" colspan="1">–</td><td rowspan="1" colspan="1">46%</td><td rowspan="1" colspan="1">–</td><td rowspan="1" colspan="1">3%</td><td rowspan="1" colspan="1">–</td><td rowspan="1" colspan="1">47%</td><td rowspan="1" colspan="1">–</td></tr><tr><td rowspan="1" colspan="1">Posterior/anterior width ratio</td><td rowspan="1" colspan="1">9</td><td rowspan="1" colspan="1">84%</td><td rowspan="1" colspan="1">–</td><td rowspan="1" colspan="1">94%</td><td rowspan="1" colspan="1">–</td><td rowspan="1" colspan="1">–</td><td rowspan="1" colspan="1">–</td><td rowspan="1" colspan="1">89%</td><td rowspan="1" colspan="1">–</td><td rowspan="1" colspan="1">4%</td><td rowspan="1" colspan="1">–</td><td rowspan="1" colspan="1">92%</td><td rowspan="1" colspan="1">–</td></tr><tr><td rowspan="1" colspan="14">Claw 1 lengths</td></tr><tr><td rowspan="1" colspan="1">External primary branch</td><td rowspan="1" colspan="1">9</td><td rowspan="1" colspan="1">17.2</td><td rowspan="1" colspan="1">–</td><td rowspan="1" colspan="1">21.8</td><td rowspan="1" colspan="1">
                        <italic>30.2</italic>
                      </td><td rowspan="1" colspan="1">–</td><td rowspan="1" colspan="1">
                        <italic>35.2</italic>
                      </td><td rowspan="1" colspan="1">18.9</td><td rowspan="1" colspan="1">
                        <italic>33.3</italic>
                      </td><td rowspan="1" colspan="1">1.5</td><td rowspan="1" colspan="1">
                        <italic>1.6</italic>
                      </td><td rowspan="1" colspan="1">21.8</td><td rowspan="1" colspan="1">
                        <italic>34.9</italic>
                      </td></tr><tr><td rowspan="1" colspan="1">External base + secondary branch</td><td rowspan="1" colspan="1">9</td><td rowspan="1" colspan="1">13.3</td><td rowspan="1" colspan="1">–</td><td rowspan="1" colspan="1">16.7</td><td rowspan="1" colspan="1">
                        <italic>23.5</italic>
                      </td><td rowspan="1" colspan="1">–</td><td rowspan="1" colspan="1">
                        <italic>27.9</italic>
                      </td><td rowspan="1" colspan="1">15.0</td><td rowspan="1" colspan="1">
                        <italic>26.5</italic>
                      </td><td rowspan="1" colspan="1">1.2</td><td rowspan="1" colspan="1">
                        <italic>1.5</italic>
                      </td><td rowspan="1" colspan="1">16.6</td><td rowspan="1" colspan="1">
                        <italic>26.6</italic>
                      </td></tr><tr><td rowspan="1" colspan="1">External spur</td><td rowspan="1" colspan="1">7</td><td rowspan="1" colspan="1">3.5</td><td rowspan="1" colspan="1">–</td><td rowspan="1" colspan="1">5.3</td><td rowspan="1" colspan="1">
                        <italic>6.4</italic>
                      </td><td rowspan="1" colspan="1">–</td><td rowspan="1" colspan="1">
                        <italic>9.6</italic>
                      </td><td rowspan="1" colspan="1">4.4</td><td rowspan="1" colspan="1">
                        <italic>7.8</italic>
                      </td><td rowspan="1" colspan="1">0.7</td><td rowspan="1" colspan="1">
                        <italic>1.3</italic>
                      </td><td rowspan="1" colspan="1">?</td><td rowspan="1" colspan="1">?</td></tr><tr><td rowspan="1" colspan="1">External branches length ratio</td><td rowspan="1" colspan="1">9</td><td rowspan="1" colspan="1">76%</td><td rowspan="1" colspan="1">–</td><td rowspan="1" colspan="1">82%</td><td rowspan="1" colspan="1">–</td><td rowspan="1" colspan="1">–</td><td rowspan="1" colspan="1">–</td><td rowspan="1" colspan="1">80%</td><td rowspan="1" colspan="1">–</td><td rowspan="1" colspan="1">2%</td><td rowspan="1" colspan="1">–</td><td rowspan="1" colspan="1">76%</td><td rowspan="1" colspan="1">–</td></tr><tr><td rowspan="1" colspan="1">Internal primary branch</td><td rowspan="1" colspan="1">9</td><td rowspan="1" colspan="1">16.0</td><td rowspan="1" colspan="1">–</td><td rowspan="1" colspan="1">21.1</td><td rowspan="1" colspan="1">
                        <italic>30.2</italic>
                      </td><td rowspan="1" colspan="1">–</td><td rowspan="1" colspan="1">
                        <italic>34.5</italic>
                      </td><td rowspan="1" colspan="1">18.3</td><td rowspan="1" colspan="1">
                        <italic>32.3</italic>
                      </td><td rowspan="1" colspan="1">1.6</td><td rowspan="1" colspan="1">
                        <italic>1.6</italic>
                      </td><td rowspan="1" colspan="1">21.1</td><td rowspan="1" colspan="1">
                        <italic>33.8</italic>
                      </td></tr><tr><td rowspan="1" colspan="1">Internal base + secondary branch</td><td rowspan="1" colspan="1">9</td><td rowspan="1" colspan="1">13.3</td><td rowspan="1" colspan="1">–</td><td rowspan="1" colspan="1">16.6</td><td rowspan="1" colspan="1">
                        <italic>24.5</italic>
                      </td><td rowspan="1" colspan="1">–</td><td rowspan="1" colspan="1">
                        <italic>27.3</italic>
                      </td><td rowspan="1" colspan="1">14.8</td><td rowspan="1" colspan="1">
                        <italic>26.2</italic>
                      </td><td rowspan="1" colspan="1">1.1</td><td rowspan="1" colspan="1">
                        <italic>1.0</italic>
                      </td><td rowspan="1" colspan="1">16.3</td><td rowspan="1" colspan="1">
                        <italic>26.1</italic>
                      </td></tr><tr><td rowspan="1" colspan="1">Internal spur</td><td rowspan="1" colspan="1">9</td><td rowspan="1" colspan="1">3.3</td><td rowspan="1" colspan="1">–</td><td rowspan="1" colspan="1">5.5</td><td rowspan="1" colspan="1">
                        <italic>6.1</italic>
                      </td><td rowspan="1" colspan="1">–</td><td rowspan="1" colspan="1">
                        <italic>10.5</italic>
                      </td><td rowspan="1" colspan="1">4.4</td><td rowspan="1" colspan="1">
                        <italic>7.7</italic>
                      </td><td rowspan="1" colspan="1">0.8</td><td rowspan="1" colspan="1">
                        <italic>1.4</italic>
                      </td><td rowspan="1" colspan="1">5.5</td><td rowspan="1" colspan="1">
                        <italic>8.8</italic>
                      </td></tr><tr><td rowspan="1" colspan="1">Internal branches length ratio</td><td rowspan="1" colspan="1">9</td><td rowspan="1" colspan="1">77%</td><td rowspan="1" colspan="1">–</td><td rowspan="1" colspan="1">88%</td><td rowspan="1" colspan="1">–</td><td rowspan="1" colspan="1">–</td><td rowspan="1" colspan="1">–</td><td rowspan="1" colspan="1">81%</td><td rowspan="1" colspan="1">–</td><td rowspan="1" colspan="1">4%</td><td rowspan="1" colspan="1">–</td><td rowspan="1" colspan="1">77%</td><td rowspan="1" colspan="1">–</td></tr><tr><td rowspan="1" colspan="14">Claw 2 lengths</td></tr><tr><td rowspan="1" colspan="1">External primary branch</td><td rowspan="1" colspan="1">8</td><td rowspan="1" colspan="1">17.4</td><td rowspan="1" colspan="1">–</td><td rowspan="1" colspan="1">21.2</td><td rowspan="1" colspan="1">
                        <italic>32.9</italic>
                      </td><td rowspan="1" colspan="1">–</td><td rowspan="1" colspan="1">
                        <italic>36.5</italic>
                      </td><td rowspan="1" colspan="1">19.5</td><td rowspan="1" colspan="1">
                        <italic>34.9</italic>
                      </td><td rowspan="1" colspan="1">1.4</td><td rowspan="1" colspan="1">
                        <italic>1.4</italic>
                      </td><td rowspan="1" colspan="1">21.2</td><td rowspan="1" colspan="1">
                        <italic>33.9</italic>
                      </td></tr><tr><td rowspan="1" colspan="1">External base + secondary branch</td><td rowspan="1" colspan="1">7</td><td rowspan="1" colspan="1">13.7</td><td rowspan="1" colspan="1">–</td><td rowspan="1" colspan="1">17.0</td><td rowspan="1" colspan="1">
                        <italic>24.5</italic>
                      </td><td rowspan="1" colspan="1">–</td><td rowspan="1" colspan="1">
                        <italic>27.5</italic>
                      </td><td rowspan="1" colspan="1">15.0</td><td rowspan="1" colspan="1">
                        <italic>26.7</italic>
                      </td><td rowspan="1" colspan="1">1.1</td><td rowspan="1" colspan="1">
                        <italic>1.2</italic>
                      </td><td rowspan="1" colspan="1">17.0</td><td rowspan="1" colspan="1">
                        <italic>27.2</italic>
                      </td></tr><tr><td rowspan="1" colspan="1">External spur</td><td rowspan="1" colspan="1">3</td><td rowspan="1" colspan="1">3.9</td><td rowspan="1" colspan="1">–</td><td rowspan="1" colspan="1">4.9</td><td rowspan="1" colspan="1">
                        <italic>7.2</italic>
                      </td><td rowspan="1" colspan="1">–</td><td rowspan="1" colspan="1">
                        <italic>7.8</italic>
                      </td><td rowspan="1" colspan="1">4.4</td><td rowspan="1" colspan="1">
                        <italic>7.6</italic>
                      </td><td rowspan="1" colspan="1">0.5</td><td rowspan="1" colspan="1">
                        <italic>0.4</italic>
                      </td><td rowspan="1" colspan="1">4.9</td><td rowspan="1" colspan="1">
                        <italic>7.8</italic>
                      </td></tr><tr><td rowspan="1" colspan="1">External branches length ratio</td><td rowspan="1" colspan="1">7</td><td rowspan="1" colspan="1">72%</td><td rowspan="1" colspan="1">–</td><td rowspan="1" colspan="1">81%</td><td rowspan="1" colspan="1">–</td><td rowspan="1" colspan="1">–</td><td rowspan="1" colspan="1">–</td><td rowspan="1" colspan="1">77%</td><td rowspan="1" colspan="1">–</td><td rowspan="1" colspan="1">3%</td><td rowspan="1" colspan="1">–</td><td rowspan="1" colspan="1">80%</td><td rowspan="1" colspan="1">–</td></tr><tr><td rowspan="1" colspan="1">Internal primary branch</td><td rowspan="1" colspan="1">8</td><td rowspan="1" colspan="1">16.8</td><td rowspan="1" colspan="1">–</td><td rowspan="1" colspan="1">20.5</td><td rowspan="1" colspan="1">
                        <italic>31.1</italic>
                      </td><td rowspan="1" colspan="1">–</td><td rowspan="1" colspan="1">
                        <italic>35.7</italic>
                      </td><td rowspan="1" colspan="1">18.7</td><td rowspan="1" colspan="1">
                        <italic>33.3</italic>
                      </td><td rowspan="1" colspan="1">1.3</td><td rowspan="1" colspan="1">
                        <italic>1.5</italic>
                      </td><td rowspan="1" colspan="1">20.2</td><td rowspan="1" colspan="1">
                        <italic>32.3</italic>
                      </td></tr><tr><td rowspan="1" colspan="1">Internal base + secondary branch</td><td rowspan="1" colspan="1">9</td><td rowspan="1" colspan="1">13.0</td><td rowspan="1" colspan="1">–</td><td rowspan="1" colspan="1">16.3</td><td rowspan="1" colspan="1">
                        <italic>25.0</italic>
                      </td><td rowspan="1" colspan="1">–</td><td rowspan="1" colspan="1">
                        <italic>27.9</italic>
                      </td><td rowspan="1" colspan="1">14.7</td><td rowspan="1" colspan="1">
                        <italic>26.0</italic>
                      </td><td rowspan="1" colspan="1">1.1</td><td rowspan="1" colspan="1">
                        <italic>0.9</italic>
                      </td><td rowspan="1" colspan="1">16.3</td><td rowspan="1" colspan="1">
                        <italic>26.1</italic>
                      </td></tr><tr><td rowspan="1" colspan="1">Internal spur</td><td rowspan="1" colspan="1">9</td><td rowspan="1" colspan="1">3.4</td><td rowspan="1" colspan="1">–</td><td rowspan="1" colspan="1">5.8</td><td rowspan="1" colspan="1">
                        <italic>6.1</italic>
                      </td><td rowspan="1" colspan="1">–</td><td rowspan="1" colspan="1">
                        <italic>10.3</italic>
                      </td><td rowspan="1" colspan="1">4.4</td><td rowspan="1" colspan="1">
                        <italic>7.8</italic>
                      </td><td rowspan="1" colspan="1">0.8</td><td rowspan="1" colspan="1">
                        <italic>1.5</italic>
                      </td><td rowspan="1" colspan="1">4.7</td><td rowspan="1" colspan="1">
                        <italic>7.5</italic>
                      </td></tr><tr><td rowspan="1" colspan="1">Internal branches length ratio</td><td rowspan="1" colspan="1">8</td><td rowspan="1" colspan="1">74%</td><td rowspan="1" colspan="1">–</td><td rowspan="1" colspan="1">81%</td><td rowspan="1" colspan="1">–</td><td rowspan="1" colspan="1">–</td><td rowspan="1" colspan="1">–</td><td rowspan="1" colspan="1">78%</td><td rowspan="1" colspan="1">–</td><td rowspan="1" colspan="1">3%</td><td rowspan="1" colspan="1">–</td><td rowspan="1" colspan="1">81%</td><td rowspan="1" colspan="1">–</td></tr><tr><td rowspan="1" colspan="14">Claw 3 lengths</td></tr><tr><td rowspan="1" colspan="1">External primary branch</td><td rowspan="1" colspan="1">5</td><td rowspan="1" colspan="1">19.7</td><td rowspan="1" colspan="1">–</td><td rowspan="1" colspan="1">21.0</td><td rowspan="1" colspan="1">
                        <italic>32.3</italic>
                      </td><td rowspan="1" colspan="1">–</td><td rowspan="1" colspan="1">
                        <italic>38.3</italic>
                      </td><td rowspan="1" colspan="1">20.5</td><td rowspan="1" colspan="1">
                        <italic>35.7</italic>
                      </td><td rowspan="1" colspan="1">0.6</td><td rowspan="1" colspan="1">
                        <italic>2.5</italic>
                      </td><td rowspan="1" colspan="1">?</td><td rowspan="1" colspan="1">?</td></tr><tr><td rowspan="1" colspan="1">External base + secondary branch</td><td rowspan="1" colspan="1">6</td><td rowspan="1" colspan="1">14.2</td><td rowspan="1" colspan="1">–</td><td rowspan="1" colspan="1">16.3</td><td rowspan="1" colspan="1">
                        <italic>24.5</italic>
                      </td><td rowspan="1" colspan="1">–</td><td rowspan="1" colspan="1">
                        <italic>28.4</italic>
                      </td><td rowspan="1" colspan="1">15.4</td><td rowspan="1" colspan="1">
                        <italic>27.1</italic>
                      </td><td rowspan="1" colspan="1">0.7</td><td rowspan="1" colspan="1">
                        <italic>1.5</italic>
                      </td><td rowspan="1" colspan="1">?</td><td rowspan="1" colspan="1">?</td></tr><tr><td rowspan="1" colspan="1">External spur</td><td rowspan="1" colspan="1">5</td><td rowspan="1" colspan="1">3.5</td><td rowspan="1" colspan="1">–</td><td rowspan="1" colspan="1">5.2</td><td rowspan="1" colspan="1">
                        <italic>6.4</italic>
                      </td><td rowspan="1" colspan="1">–</td><td rowspan="1" colspan="1">
                        <italic>9.3</italic>
                      </td><td rowspan="1" colspan="1">4.4</td><td rowspan="1" colspan="1">
                        <italic>7.7</italic>
                      </td><td rowspan="1" colspan="1">0.7</td><td rowspan="1" colspan="1">
                        <italic>1.1</italic>
                      </td><td rowspan="1" colspan="1">?</td><td rowspan="1" colspan="1">?</td></tr><tr><td rowspan="1" colspan="1">External branches length ratio</td><td rowspan="1" colspan="1">5</td><td rowspan="1" colspan="1">72%</td><td rowspan="1" colspan="1">–</td><td rowspan="1" colspan="1">82%</td><td rowspan="1" colspan="1">–</td><td rowspan="1" colspan="1">–</td><td rowspan="1" colspan="1">–</td><td rowspan="1" colspan="1">75%</td><td rowspan="1" colspan="1">–</td><td rowspan="1" colspan="1">4%</td><td rowspan="1" colspan="1">–</td><td rowspan="1" colspan="1">?</td><td rowspan="1" colspan="1">–</td></tr><tr><td rowspan="1" colspan="1">Internal primary branch</td><td rowspan="1" colspan="1">5</td><td rowspan="1" colspan="1">18.9</td><td rowspan="1" colspan="1">–</td><td rowspan="1" colspan="1">20.4</td><td rowspan="1" colspan="1">
                        <italic>31.3</italic>
                      </td><td rowspan="1" colspan="1">–</td><td rowspan="1" colspan="1">
                        <italic>36.5</italic>
                      </td><td rowspan="1" colspan="1">19.7</td><td rowspan="1" colspan="1">
                        <italic>34.3</italic>
                      </td><td rowspan="1" colspan="1">0.6</td><td rowspan="1" colspan="1">
                        <italic>2.0</italic>
                      </td><td rowspan="1" colspan="1">?</td><td rowspan="1" colspan="1">?</td></tr><tr><td rowspan="1" colspan="1">Internal base + secondary branch</td><td rowspan="1" colspan="1">6</td><td rowspan="1" colspan="1">13.7</td><td rowspan="1" colspan="1">–</td><td rowspan="1" colspan="1">16.0</td><td rowspan="1" colspan="1">
                        <italic>23.7</italic>
                      </td><td rowspan="1" colspan="1">–</td><td rowspan="1" colspan="1">
                        <italic>28.2</italic>
                      </td><td rowspan="1" colspan="1">14.9</td><td rowspan="1" colspan="1">
                        <italic>26.2</italic>
                      </td><td rowspan="1" colspan="1">0.8</td><td rowspan="1" colspan="1">
                        <italic>1.9</italic>
                      </td><td rowspan="1" colspan="1">?</td><td rowspan="1" colspan="1">?</td></tr><tr><td rowspan="1" colspan="1">Internal spur</td><td rowspan="1" colspan="1">5</td><td rowspan="1" colspan="1">3.8</td><td rowspan="1" colspan="1">–</td><td rowspan="1" colspan="1">5.6</td><td rowspan="1" colspan="1">
                        <italic>7.0</italic>
                      </td><td rowspan="1" colspan="1">–</td><td rowspan="1" colspan="1">
                        <italic>9.7</italic>
                      </td><td rowspan="1" colspan="1">4.8</td><td rowspan="1" colspan="1">
                        <italic>8.3</italic>
                      </td><td rowspan="1" colspan="1">0.7</td><td rowspan="1" colspan="1">
                        <italic>1.1</italic>
                      </td><td rowspan="1" colspan="1">?</td><td rowspan="1" colspan="1">?</td></tr><tr><td rowspan="1" colspan="1">Internal branches length ratio</td><td rowspan="1" colspan="1">5</td><td rowspan="1" colspan="1">70%</td><td rowspan="1" colspan="1">–</td><td rowspan="1" colspan="1">79%</td><td rowspan="1" colspan="1">–</td><td rowspan="1" colspan="1">–</td><td rowspan="1" colspan="1">–</td><td rowspan="1" colspan="1">75%</td><td rowspan="1" colspan="1">–</td><td rowspan="1" colspan="1">4%</td><td rowspan="1" colspan="1">–</td><td rowspan="1" colspan="1">?</td><td rowspan="1" colspan="1">–</td></tr><tr><td rowspan="1" colspan="14">Claw 4 lengths</td></tr><tr><td rowspan="1" colspan="1">Anterior primary branch</td><td rowspan="1" colspan="1">7</td><td rowspan="1" colspan="1">19.6</td><td rowspan="1" colspan="1">–</td><td rowspan="1" colspan="1">23.0</td><td rowspan="1" colspan="1">
                        <italic>35.1</italic>
                      </td><td rowspan="1" colspan="1">–</td><td rowspan="1" colspan="1">
                        <italic>39.8</italic>
                      </td><td rowspan="1" colspan="1">20.9</td><td rowspan="1" colspan="1">
                        <italic>37.2</italic>
                      </td><td rowspan="1" colspan="1">1.3</td><td rowspan="1" colspan="1">
                        <italic>1.5</italic>
                      </td><td rowspan="1" colspan="1">23.0</td><td rowspan="1" colspan="1">
                        <italic>36.8</italic>
                      </td></tr><tr><td rowspan="1" colspan="1">Anterior base + secondary branch</td><td rowspan="1" colspan="1">7</td><td rowspan="1" colspan="1">14.6</td><td rowspan="1" colspan="1">–</td><td rowspan="1" colspan="1">17.2</td><td rowspan="1" colspan="1">
                        <italic>26.3</italic>
                      </td><td rowspan="1" colspan="1">–</td><td rowspan="1" colspan="1">
                        <italic>29.4</italic>
                      </td><td rowspan="1" colspan="1">15.8</td><td rowspan="1" colspan="1">
                        <italic>28.2</italic>
                      </td><td rowspan="1" colspan="1">0.9</td><td rowspan="1" colspan="1">
                        <italic>1.1</italic>
                      </td><td rowspan="1" colspan="1">17.2</td><td rowspan="1" colspan="1">
                        <italic>27.5</italic>
                      </td></tr><tr><td rowspan="1" colspan="1">Anterior spur</td><td rowspan="1" colspan="1">6</td><td rowspan="1" colspan="1">4.1</td><td rowspan="1" colspan="1">–</td><td rowspan="1" colspan="1">6.3</td><td rowspan="1" colspan="1">
                        <italic>7.5</italic>
                      </td><td rowspan="1" colspan="1">–</td><td rowspan="1" colspan="1">
                        <italic>11.5</italic>
                      </td><td rowspan="1" colspan="1">5.4</td><td rowspan="1" colspan="1">
                        <italic>9.7</italic>
                      </td><td rowspan="1" colspan="1">0.9</td><td rowspan="1" colspan="1">
                        <italic>1.6</italic>
                      </td><td rowspan="1" colspan="1">6.0</td><td rowspan="1" colspan="1">
                        <italic>9.6</italic>
                      </td></tr><tr><td rowspan="1" colspan="1">Anterior branches length ratio</td><td rowspan="1" colspan="1">7</td><td rowspan="1" colspan="1">71%</td><td rowspan="1" colspan="1">–</td><td rowspan="1" colspan="1">80%</td><td rowspan="1" colspan="1">–</td><td rowspan="1" colspan="1">–</td><td rowspan="1" colspan="1">–</td><td rowspan="1" colspan="1">76%</td><td rowspan="1" colspan="1">–</td><td rowspan="1" colspan="1">4%</td><td rowspan="1" colspan="1">–</td><td rowspan="1" colspan="1">75%</td><td rowspan="1" colspan="1">–</td></tr><tr><td rowspan="1" colspan="1">Posterior primary branch</td><td rowspan="1" colspan="1">7</td><td rowspan="1" colspan="1">20.5</td><td rowspan="1" colspan="1">–</td><td rowspan="1" colspan="1">24.0</td><td rowspan="1" colspan="1">
                        <italic>38.1</italic>
                      </td><td rowspan="1" colspan="1">–</td><td rowspan="1" colspan="1">
                        <italic>41.3</italic>
                      </td><td rowspan="1" colspan="1">21.8</td><td rowspan="1" colspan="1">
                        <italic>38.9</italic>
                      </td><td rowspan="1" colspan="1">1.1</td><td rowspan="1" colspan="1">
                        <italic>1.1</italic>
                      </td><td rowspan="1" colspan="1">24.0</td><td rowspan="1" colspan="1">
                        <italic>38.4</italic>
                      </td></tr><tr><td rowspan="1" colspan="1">Posterior base + secondary branch</td><td rowspan="1" colspan="1">7</td><td rowspan="1" colspan="1">15.2</td><td rowspan="1" colspan="1">–</td><td rowspan="1" colspan="1">17.7</td><td rowspan="1" colspan="1">
                        <italic>26.9</italic>
                      </td><td rowspan="1" colspan="1">–</td><td rowspan="1" colspan="1">
                        <italic>29.6</italic>
                      </td><td rowspan="1" colspan="1">16.1</td><td rowspan="1" colspan="1">
                        <italic>28.6</italic>
                      </td><td rowspan="1" colspan="1">0.8</td><td rowspan="1" colspan="1">
                        <italic>1.0</italic>
                      </td><td rowspan="1" colspan="1">17.7</td><td rowspan="1" colspan="1">
                        <italic>28.3</italic>
                      </td></tr><tr><td rowspan="1" colspan="1">Posterior spur</td><td rowspan="1" colspan="1">7</td><td rowspan="1" colspan="1">4.4</td><td rowspan="1" colspan="1">–</td><td rowspan="1" colspan="1">5.8</td><td rowspan="1" colspan="1">
                        <italic>7.6</italic>
                      </td><td rowspan="1" colspan="1">–</td><td rowspan="1" colspan="1">
                        <italic>10.3</italic>
                      </td><td rowspan="1" colspan="1">5.2</td><td rowspan="1" colspan="1">
                        <italic>9.3</italic>
                      </td><td rowspan="1" colspan="1">0.6</td><td rowspan="1" colspan="1">
                        <italic>1.1</italic>
                      </td><td rowspan="1" colspan="1">5.5</td><td rowspan="1" colspan="1">
                        <italic>8.8</italic>
                      </td></tr><tr><td rowspan="1" colspan="1">Posterior branches length ratio</td><td rowspan="1" colspan="1">7</td><td rowspan="1" colspan="1">70%</td><td rowspan="1" colspan="1">–</td><td rowspan="1" colspan="1">76%</td><td rowspan="1" colspan="1">–</td><td rowspan="1" colspan="1">–</td><td rowspan="1" colspan="1">–</td><td rowspan="1" colspan="1">74%</td><td rowspan="1" colspan="1">–</td><td rowspan="1" colspan="1">2%</td><td rowspan="1" colspan="1">–</td><td rowspan="1" colspan="1">74%</td><td rowspan="1" colspan="1">–</td></tr></tbody></table></table-wrap><p>Claws of the <italic><tp:taxon-name><tp:taxon-name-part taxon-name-part-type="genus" reg="Milnesium">Milnesium</tp:taxon-name-part></tp:taxon-name></italic> type, slender (Figs <xref ref-type="fig" rid="F2">4</xref>, <xref ref-type="fig" rid="F2">5</xref>). Primary branches on all legs with small, but distinct accessory points detaching from the branch at its greatest curvature (Fig. <xref ref-type="fig" rid="F2">5</xref>, arrowhead). Secondary branches with rounded basal thickenings (Figs <xref ref-type="fig" rid="F2">4</xref>, <xref ref-type="fig" rid="F2">5</xref>). All secondary branches on all legs with three points (claw configuration: [3-3]–[3-3]). Single, long transverse, cuticular bars present under claws I–III (Fig. <xref ref-type="fig" rid="F2">4</xref>, arrow).</p><fig id="F2" position="float" orientation="portrait"><object-id xmlns:xlink="http://www.w3.org/1999/xlink" content-type="doi" xlink:type="simple">10.3897/zookeys.884.29469.figures4-5</object-id><object-id xmlns:xlink="http://www.w3.org/1999/xlink" content-type="arpha" xlink:type="simple">C01DC92D-DD95-5BDC-9FCE-700F6D0E747B</object-id><label>Figures 4, 5.</label><caption><p><italic><tp:taxon-name><tp:taxon-name-part taxon-name-part-type="genus" reg="Milnesium">Milnesium</tp:taxon-name-part> <tp:taxon-name-part taxon-name-part-type="species" reg="matheusi">matheusi</tp:taxon-name-part></tp:taxon-name></italic> sp. nov. <bold>4</bold> Claws II (paratype), arrow indicates bar under claw <bold>5</bold> claws IV (holotype), arrowhead indicates small accessory point. All in <abbrev xmlns:xlink="http://www.w3.org/1999/xlink" xlink:title="phase contrast light microscope" id="ABBRID0EUMAI" xlink:type="simple">PCM</abbrev>.</p></caption><graphic xmlns:xlink="http://www.w3.org/1999/xlink" xlink:href="zookeys-884-001-g002.jpg" position="float" orientation="portrait" xlink:type="simple" id="oo_351015.jpg"><uri content-type="original_file" xlink:type="simple">https://binary.pensoft.net/fig/351015</uri></graphic></fig><p><bold><italic>Adult males</italic></bold> (Table <xref ref-type="table" rid="T5">5</xref>) with modified claws I. Similar to females but clearly smaller, with secondary branches of claws I modified into strong hooks and with a different proportion of peribuccal and lateral papillae length (peribuccal papillae clearly shorter than lateral), eyes present only in 33% of measured specimens.</p><p><bold><italic>Eggs</italic></bold> oval, smooth and deposited in the exuvium as in all other known <italic><tp:taxon-name><tp:taxon-name-part taxon-name-part-type="genus" reg="Milnesium">Milnesium</tp:taxon-name-part></tp:taxon-name></italic> species.</p><table-wrap id="T5" position="float" orientation="portrait"><label>Table 5.</label><caption><p>Measurements and <italic><abbrev xmlns:xlink="http://www.w3.org/1999/xlink" xlink:title="ratio of the length of a given structure to the length of the buccal tube expressed as a percentage" id="ABBRID0EAOAI" xlink:type="simple">pt</abbrev></italic> values of selected morphological structures of adult males (with modified claws I) of <italic><tp:taxon-name><tp:taxon-name-part taxon-name-part-type="genus" reg="Milnesium">Milnesium</tp:taxon-name-part> <tp:taxon-name-part taxon-name-part-type="species" reg="matheusi">matheusi</tp:taxon-name-part></tp:taxon-name></italic> sp. nov. mounted in Hoyer’s medium (N – number of specimens/structures measured, RANGE refers to the smallest and the largest structure among all measured specimens; <abbrev xmlns:xlink="http://www.w3.org/1999/xlink" xlink:title="standard deviation" id="ABBRID0EPOAI" xlink:type="simple">SD</abbrev> – standard deviation, <italic><abbrev xmlns:xlink="http://www.w3.org/1999/xlink" xlink:title="ratio of the length of a given structure to the length of the buccal tube expressed as a percentage" id="ABBRID0EUOAI" xlink:type="simple">pt</abbrev></italic> – ratio of the length of a given structure to the length of the buccal tube expressed as a percentage).</p></caption><table id="TID0EGXDI" rules="all"><tbody><tr><th rowspan="2" colspan="1">Character</th><th rowspan="2" colspan="1">N</th><th rowspan="1" colspan="6">Range</th><th rowspan="1" colspan="2">Mean</th><th rowspan="1" colspan="2">
                        <abbrev xmlns:xlink="http://www.w3.org/1999/xlink" xlink:title="standard deviation" id="ABBRID0ENPAI" xlink:type="simple">SD</abbrev>
                      </th></tr><tr><th rowspan="1" colspan="3">µm</th><th rowspan="1" colspan="3">
                        <italic><abbrev xmlns:xlink="http://www.w3.org/1999/xlink" xlink:title="ratio of the length of a given structure to the length of the buccal tube expressed as a percentage" id="ABBRID0E1PAI" xlink:type="simple">pt</abbrev></italic>
                      </th><th rowspan="1" colspan="1">µm</th><th rowspan="1" colspan="1">
                        <italic><abbrev xmlns:xlink="http://www.w3.org/1999/xlink" xlink:title="ratio of the length of a given structure to the length of the buccal tube expressed as a percentage" id="ABBRID0EGQAI" xlink:type="simple">pt</abbrev></italic>
                      </th><th rowspan="1" colspan="1">µm</th><th rowspan="1" colspan="1">
                        <italic><abbrev xmlns:xlink="http://www.w3.org/1999/xlink" xlink:title="ratio of the length of a given structure to the length of the buccal tube expressed as a percentage" id="ABBRID0ESQAI" xlink:type="simple">pt</abbrev></italic>
                      </th></tr><tr><td rowspan="1" colspan="1">Body length</td><td rowspan="1" colspan="1">2</td><td rowspan="1" colspan="1">409</td><td rowspan="1" colspan="1">–</td><td rowspan="1" colspan="1">428</td><td rowspan="1" colspan="1">–</td><td rowspan="1" colspan="1">–</td><td rowspan="1" colspan="1">–</td><td rowspan="1" colspan="1">419</td><td rowspan="1" colspan="1">–</td><td rowspan="1" colspan="1">13</td><td rowspan="1" colspan="1">–</td></tr><tr><td rowspan="1" colspan="1">Peribuccal papillae length</td><td rowspan="1" colspan="1">3</td><td rowspan="1" colspan="1">3.0</td><td rowspan="1" colspan="1">–</td><td rowspan="1" colspan="1">3.9</td><td rowspan="1" colspan="1">
                        <italic>8.9</italic>
                      </td><td rowspan="1" colspan="1">–</td><td rowspan="1" colspan="1">
                        <italic>11.3</italic>
                      </td><td rowspan="1" colspan="1">3.5</td><td rowspan="1" colspan="1">
                        <italic>10.2</italic>
                      </td><td rowspan="1" colspan="1">0.5</td><td rowspan="1" colspan="1">
                        <italic>1.2</italic>
                      </td></tr><tr><td rowspan="1" colspan="1">Lateral papillae length</td><td rowspan="1" colspan="1">3</td><td rowspan="1" colspan="1">5.6</td><td rowspan="1" colspan="1">–</td><td rowspan="1" colspan="1">6.0</td><td rowspan="1" colspan="1">
                        <italic>16.2</italic>
                      </td><td rowspan="1" colspan="1">–</td><td rowspan="1" colspan="1">
                        <italic>17.8</italic>
                      </td><td rowspan="1" colspan="1">5.9</td><td rowspan="1" colspan="1">
                        <italic>17.1</italic>
                      </td><td rowspan="1" colspan="1">0.2</td><td rowspan="1" colspan="1">
                        <italic>0.8</italic>
                      </td></tr><tr><td rowspan="1" colspan="12">Buccal tube</td></tr><tr><td rowspan="1" colspan="1">Length</td><td rowspan="1" colspan="1">3</td><td rowspan="1" colspan="1">33.8</td><td rowspan="1" colspan="1">–</td><td rowspan="1" colspan="1">34.5</td><td rowspan="1" colspan="1">–</td><td rowspan="1" colspan="1">–</td><td rowspan="1" colspan="1">–</td><td rowspan="1" colspan="1">34.2</td><td rowspan="1" colspan="1">–</td><td rowspan="1" colspan="1">0.4</td><td rowspan="1" colspan="1">–</td></tr><tr><td rowspan="1" colspan="1">Stylet support insertion point</td><td rowspan="1" colspan="1">2</td><td rowspan="1" colspan="1">21.2</td><td rowspan="1" colspan="1">–</td><td rowspan="1" colspan="1">22.3</td><td rowspan="1" colspan="1">
                        <italic>62.7</italic>
                      </td><td rowspan="1" colspan="1">–</td><td rowspan="1" colspan="1">
                        <italic>64.6</italic>
                      </td><td rowspan="1" colspan="1">21.8</td><td rowspan="1" colspan="1">
                        <italic>63.7</italic>
                      </td><td rowspan="1" colspan="1">0.8</td><td rowspan="1" colspan="1">
                        <italic>1.4</italic>
                      </td></tr><tr><td rowspan="1" colspan="1">Anterior width</td><td rowspan="1" colspan="1">3</td><td rowspan="1" colspan="1">9.4</td><td rowspan="1" colspan="1">–</td><td rowspan="1" colspan="1">11.2</td><td rowspan="1" colspan="1">
                        <italic>27.8</italic>
                      </td><td rowspan="1" colspan="1">–</td><td rowspan="1" colspan="1">
                        <italic>32.6</italic>
                      </td><td rowspan="1" colspan="1">10.5</td><td rowspan="1" colspan="1">
                        <italic>30.8</italic>
                      </td><td rowspan="1" colspan="1">1.0</td><td rowspan="1" colspan="1">
                        <italic>2.6</italic>
                      </td></tr><tr><td rowspan="1" colspan="1">Standard width</td><td rowspan="1" colspan="1">3</td><td rowspan="1" colspan="1">9.1</td><td rowspan="1" colspan="1">–</td><td rowspan="1" colspan="1">9.8</td><td rowspan="1" colspan="1">
                        <italic>26.9</italic>
                      </td><td rowspan="1" colspan="1">–</td><td rowspan="1" colspan="1">
                        <italic>28.5</italic>
                      </td><td rowspan="1" colspan="1">9.5</td><td rowspan="1" colspan="1">
                        <italic>27.8</italic>
                      </td><td rowspan="1" colspan="1">0.4</td><td rowspan="1" colspan="1">
                        <italic>0.8</italic>
                      </td></tr><tr><td rowspan="1" colspan="1">Posterior width</td><td rowspan="1" colspan="1">3</td><td rowspan="1" colspan="1">9.4</td><td rowspan="1" colspan="1">–</td><td rowspan="1" colspan="1">10.2</td><td rowspan="1" colspan="1">
                        <italic>27.8</italic>
                      </td><td rowspan="1" colspan="1">–</td><td rowspan="1" colspan="1">
                        <italic>29.6</italic>
                      </td><td rowspan="1" colspan="1">9.8</td><td rowspan="1" colspan="1">
                        <italic>28.7</italic>
                      </td><td rowspan="1" colspan="1">0.4</td><td rowspan="1" colspan="1">
                        <italic>0.9</italic>
                      </td></tr><tr><td rowspan="1" colspan="1">Standard width/length ratio</td><td rowspan="1" colspan="1">3</td><td rowspan="1" colspan="1">27%</td><td rowspan="1" colspan="1">–</td><td rowspan="1" colspan="1">28%</td><td rowspan="1" colspan="1">–</td><td rowspan="1" colspan="1">–</td><td rowspan="1" colspan="1">–</td><td rowspan="1" colspan="1">28%</td><td rowspan="1" colspan="1">–</td><td rowspan="1" colspan="1">1%</td><td rowspan="1" colspan="1">–</td></tr><tr><td rowspan="1" colspan="1">Posterior/anterior width ratio</td><td rowspan="1" colspan="1">3</td><td rowspan="1" colspan="1">88%</td><td rowspan="1" colspan="1">–</td><td rowspan="1" colspan="1">100%</td><td rowspan="1" colspan="1">–</td><td rowspan="1" colspan="1">–</td><td rowspan="1" colspan="1">–</td><td rowspan="1" colspan="1">94%</td><td rowspan="1" colspan="1">–</td><td rowspan="1" colspan="1">6%</td><td rowspan="1" colspan="1">–</td></tr><tr><td rowspan="1" colspan="12">Claw 1 lengths</td></tr><tr><td rowspan="1" colspan="1">External primary branch</td><td rowspan="1" colspan="1">2</td><td rowspan="1" colspan="1">15.8</td><td rowspan="1" colspan="1">–</td><td rowspan="1" colspan="1">16.3</td><td rowspan="1" colspan="1">
                        <italic>45.9</italic>
                      </td><td rowspan="1" colspan="1">–</td><td rowspan="1" colspan="1">
                        <italic>48.2</italic>
                      </td><td rowspan="1" colspan="1">16.1</td><td rowspan="1" colspan="1">
                        <italic>47.1</italic>
                      </td><td rowspan="1" colspan="1">0.4</td><td rowspan="1" colspan="1">
                        <italic>1.6</italic>
                      </td></tr><tr><td rowspan="1" colspan="1">External base + secondary branch</td><td rowspan="1" colspan="1">3</td><td rowspan="1" colspan="1">14.1</td><td rowspan="1" colspan="1">–</td><td rowspan="1" colspan="1">15.0</td><td rowspan="1" colspan="1">
                        <italic>41.7</italic>
                      </td><td rowspan="1" colspan="1">–</td><td rowspan="1" colspan="1">
                        <italic>43.5</italic>
                      </td><td rowspan="1" colspan="1">14.6</td><td rowspan="1" colspan="1">
                        <italic>42.7</italic>
                      </td><td rowspan="1" colspan="1">0.5</td><td rowspan="1" colspan="1">
                        <italic>0.9</italic>
                      </td></tr><tr><td rowspan="1" colspan="1">External spur</td><td rowspan="1" colspan="1">2</td><td rowspan="1" colspan="1">3.2</td><td rowspan="1" colspan="1">–</td><td rowspan="1" colspan="1">3.4</td><td rowspan="1" colspan="1">
                        <italic>9.3</italic>
                      </td><td rowspan="1" colspan="1">–</td><td rowspan="1" colspan="1">
                        <italic>9.9</italic>
                      </td><td rowspan="1" colspan="1">3.3</td><td rowspan="1" colspan="1">
                        <italic>9.6</italic>
                      </td><td rowspan="1" colspan="1">0.1</td><td rowspan="1" colspan="1">
                        <italic>0.4</italic>
                      </td></tr><tr><td rowspan="1" colspan="1">External branches length ratio</td><td rowspan="1" colspan="1">2</td><td rowspan="1" colspan="1">87%</td><td rowspan="1" colspan="1">–</td><td rowspan="1" colspan="1">94%</td><td rowspan="1" colspan="1">–</td><td rowspan="1" colspan="1">–</td><td rowspan="1" colspan="1">–</td><td rowspan="1" colspan="1">90%</td><td rowspan="1" colspan="1">–</td><td rowspan="1" colspan="1">5%</td><td rowspan="1" colspan="1">–</td></tr><tr><td rowspan="1" colspan="1">Internal primary branch</td><td rowspan="1" colspan="1">3</td><td rowspan="1" colspan="1">14.9</td><td rowspan="1" colspan="1">–</td><td rowspan="1" colspan="1">15.7</td><td rowspan="1" colspan="1">
                        <italic>43.2</italic>
                      </td><td rowspan="1" colspan="1">–</td><td rowspan="1" colspan="1">
                        <italic>46.4</italic>
                      </td><td rowspan="1" colspan="1">15.4</td><td rowspan="1" colspan="1">
                        <italic>45.1</italic>
                      </td><td rowspan="1" colspan="1">0.5</td><td rowspan="1" colspan="1">
                        <italic>1.7</italic>
                      </td></tr><tr><td rowspan="1" colspan="1">Internal base + secondary branch</td><td rowspan="1" colspan="1">3</td><td rowspan="1" colspan="1">14.0</td><td rowspan="1" colspan="1">–</td><td rowspan="1" colspan="1">14.5</td><td rowspan="1" colspan="1">
                        <italic>40.6</italic>
                      </td><td rowspan="1" colspan="1">–</td><td rowspan="1" colspan="1">
                        <italic>42.9</italic>
                      </td><td rowspan="1" colspan="1">14.2</td><td rowspan="1" colspan="1">
                        <italic>41.4</italic>
                      </td><td rowspan="1" colspan="1">0.3</td><td rowspan="1" colspan="1">
                        <italic>1.3</italic>
                      </td></tr><tr><td rowspan="1" colspan="1">Internal spur</td><td rowspan="1" colspan="1">3</td><td rowspan="1" colspan="1">3.0</td><td rowspan="1" colspan="1">–</td><td rowspan="1" colspan="1">3.7</td><td rowspan="1" colspan="1">
                        <italic>8.9</italic>
                      </td><td rowspan="1" colspan="1">–</td><td rowspan="1" colspan="1">
                        <italic>10.7</italic>
                      </td><td rowspan="1" colspan="1">3.4</td><td rowspan="1" colspan="1">
                        <italic>9.9</italic>
                      </td><td rowspan="1" colspan="1">0.4</td><td rowspan="1" colspan="1">
                        <italic>0.9</italic>
                      </td></tr><tr><td rowspan="1" colspan="1">Internal branches length ratio</td><td rowspan="1" colspan="1">3</td><td rowspan="1" colspan="1">89%</td><td rowspan="1" colspan="1">–</td><td rowspan="1" colspan="1">94%</td><td rowspan="1" colspan="1">–</td><td rowspan="1" colspan="1">–</td><td rowspan="1" colspan="1">–</td><td rowspan="1" colspan="1">92%</td><td rowspan="1" colspan="1">–</td><td rowspan="1" colspan="1">2%</td><td rowspan="1" colspan="1">–</td></tr><tr><td rowspan="1" colspan="12">Claw 2 lengths</td></tr><tr><td rowspan="1" colspan="1">External primary branch</td><td rowspan="1" colspan="1">2</td><td rowspan="1" colspan="1">16.9</td><td rowspan="1" colspan="1">–</td><td rowspan="1" colspan="1">17.9</td><td rowspan="1" colspan="1">
                        <italic>49.0</italic>
                      </td><td rowspan="1" colspan="1">–</td><td rowspan="1" colspan="1">
                        <italic>53.0</italic>
                      </td><td rowspan="1" colspan="1">17.4</td><td rowspan="1" colspan="1">
                        <italic>51.0</italic>
                      </td><td rowspan="1" colspan="1">0.7</td><td rowspan="1" colspan="1">
                        <italic>2.8</italic>
                      </td></tr><tr><td rowspan="1" colspan="1">External base + secondary branch</td><td rowspan="1" colspan="1">1</td><td rowspan="1" colspan="1">13.2</td><td rowspan="1" colspan="1">–</td><td rowspan="1" colspan="1">13.2</td><td rowspan="1" colspan="1">
                        <italic>39.1</italic>
                      </td><td rowspan="1" colspan="1">–</td><td rowspan="1" colspan="1">
                        <italic>39.1</italic>
                      </td><td rowspan="1" colspan="1">13.2</td><td rowspan="1" colspan="1">
                        <italic>39.1</italic>
                      </td><td rowspan="1" colspan="1">?</td><td rowspan="1" colspan="1">?</td></tr><tr><td rowspan="1" colspan="1">External spur</td><td rowspan="1" colspan="1">1</td><td rowspan="1" colspan="1">3.5</td><td rowspan="1" colspan="1">–</td><td rowspan="1" colspan="1">3.5</td><td rowspan="1" colspan="1">
                        <italic>10.4</italic>
                      </td><td rowspan="1" colspan="1">–</td><td rowspan="1" colspan="1">
                        <italic>10.4</italic>
                      </td><td rowspan="1" colspan="1">3.5</td><td rowspan="1" colspan="1">
                        <italic>10.4</italic>
                      </td><td rowspan="1" colspan="1">?</td><td rowspan="1" colspan="1">?</td></tr><tr><td rowspan="1" colspan="1">External branches length ratio</td><td rowspan="1" colspan="1">1</td><td rowspan="1" colspan="1">74%</td><td rowspan="1" colspan="1">–</td><td rowspan="1" colspan="1">74%</td><td rowspan="1" colspan="1">–</td><td rowspan="1" colspan="1">–</td><td rowspan="1" colspan="1">–</td><td rowspan="1" colspan="1">74%</td><td rowspan="1" colspan="1">–</td><td rowspan="1" colspan="1">?</td><td rowspan="1" colspan="1">–</td></tr><tr><td rowspan="1" colspan="1">Internal primary branch</td><td rowspan="1" colspan="1">3</td><td rowspan="1" colspan="1">16.4</td><td rowspan="1" colspan="1">–</td><td rowspan="1" colspan="1">16.9</td><td rowspan="1" colspan="1">
                        <italic>47.5</italic>
                      </td><td rowspan="1" colspan="1">–</td><td rowspan="1" colspan="1">
                        <italic>50.0</italic>
                      </td><td rowspan="1" colspan="1">16.7</td><td rowspan="1" colspan="1">
                        <italic>48.8</italic>
                      </td><td rowspan="1" colspan="1">0.3</td><td rowspan="1" colspan="1">
                        <italic>1.2</italic>
                      </td></tr><tr><td rowspan="1" colspan="1">Internal base + secondary branch</td><td rowspan="1" colspan="1">2</td><td rowspan="1" colspan="1">12.7</td><td rowspan="1" colspan="1">–</td><td rowspan="1" colspan="1">12.8</td><td rowspan="1" colspan="1">
                        <italic>37.2</italic>
                      </td><td rowspan="1" colspan="1">–</td><td rowspan="1" colspan="1">
                        <italic>37.6</italic>
                      </td><td rowspan="1" colspan="1">12.8</td><td rowspan="1" colspan="1">
                        <italic>37.4</italic>
                      </td><td rowspan="1" colspan="1">0.1</td><td rowspan="1" colspan="1">
                        <italic>0.3</italic>
                      </td></tr><tr><td rowspan="1" colspan="1">Internal spur</td><td rowspan="1" colspan="1">2</td><td rowspan="1" colspan="1">3.5</td><td rowspan="1" colspan="1">–</td><td rowspan="1" colspan="1">5.0</td><td rowspan="1" colspan="1">
                        <italic>10.4</italic>
                      </td><td rowspan="1" colspan="1">–</td><td rowspan="1" colspan="1">
                        <italic>14.5</italic>
                      </td><td rowspan="1" colspan="1">4.3</td><td rowspan="1" colspan="1">
                        <italic>12.4</italic>
                      </td><td rowspan="1" colspan="1">1.1</td><td rowspan="1" colspan="1">
                        <italic>3.0</italic>
                      </td></tr><tr><td rowspan="1" colspan="1">Internal branches length ratio</td><td rowspan="1" colspan="1">2</td><td rowspan="1" colspan="1">75%</td><td rowspan="1" colspan="1">–</td><td rowspan="1" colspan="1">76%</td><td rowspan="1" colspan="1">–</td><td rowspan="1" colspan="1">–</td><td rowspan="1" colspan="1">–</td><td rowspan="1" colspan="1">76%</td><td rowspan="1" colspan="1">–</td><td rowspan="1" colspan="1">1%</td><td rowspan="1" colspan="1">–</td></tr><tr><td rowspan="1" colspan="12">Claw 3 lengths</td></tr><tr><td rowspan="1" colspan="1">External primary branch</td><td rowspan="1" colspan="1">3</td><td rowspan="1" colspan="1">16.2</td><td rowspan="1" colspan="1">–</td><td rowspan="1" colspan="1">17.4</td><td rowspan="1" colspan="1">
                        <italic>47.1</italic>
                      </td><td rowspan="1" colspan="1">–</td><td rowspan="1" colspan="1">
                        <italic>51.5</italic>
                      </td><td rowspan="1" colspan="1">16.8</td><td rowspan="1" colspan="1">
                        <italic>49.0</italic>
                      </td><td rowspan="1" colspan="1">0.6</td><td rowspan="1" colspan="1">
                        <italic>2.3</italic>
                      </td></tr><tr><td rowspan="1" colspan="1">External base + secondary branch</td><td rowspan="1" colspan="1">2</td><td rowspan="1" colspan="1">12.1</td><td rowspan="1" colspan="1">–</td><td rowspan="1" colspan="1">12.8</td><td rowspan="1" colspan="1">
                        <italic>35.2</italic>
                      </td><td rowspan="1" colspan="1">–</td><td rowspan="1" colspan="1">
                        <italic>37.9</italic>
                      </td><td rowspan="1" colspan="1">12.5</td><td rowspan="1" colspan="1">
                        <italic>36.5</italic>
                      </td><td rowspan="1" colspan="1">0.5</td><td rowspan="1" colspan="1">
                        <italic>1.9</italic>
                      </td></tr><tr><td rowspan="1" colspan="1">External spur</td><td rowspan="1" colspan="1">1</td><td rowspan="1" colspan="1">3.9</td><td rowspan="1" colspan="1">–</td><td rowspan="1" colspan="1">3.9</td><td rowspan="1" colspan="1">
                        <italic>11.3</italic>
                      </td><td rowspan="1" colspan="1">–</td><td rowspan="1" colspan="1">
                        <italic>11.3</italic>
                      </td><td rowspan="1" colspan="1">3.9</td><td rowspan="1" colspan="1">
                        <italic>11.3</italic>
                      </td><td rowspan="1" colspan="1">?</td><td rowspan="1" colspan="1">?</td></tr><tr><td rowspan="1" colspan="1">External branches length ratio</td><td rowspan="1" colspan="1">2</td><td rowspan="1" colspan="1">74%</td><td rowspan="1" colspan="1">–</td><td rowspan="1" colspan="1">75%</td><td rowspan="1" colspan="1">–</td><td rowspan="1" colspan="1">–</td><td rowspan="1" colspan="1">–</td><td rowspan="1" colspan="1">74%</td><td rowspan="1" colspan="1">–</td><td rowspan="1" colspan="1">1%</td><td rowspan="1" colspan="1">–</td></tr><tr><td rowspan="1" colspan="1">Internal primary branch</td><td rowspan="1" colspan="1">3</td><td rowspan="1" colspan="1">14.8</td><td rowspan="1" colspan="1">–</td><td rowspan="1" colspan="1">17.0</td><td rowspan="1" colspan="1">
                        <italic>43.0</italic>
                      </td><td rowspan="1" colspan="1">–</td><td rowspan="1" colspan="1">
                        <italic>50.3</italic>
                      </td><td rowspan="1" colspan="1">16.0</td><td rowspan="1" colspan="1">
                        <italic>46.7</italic>
                      </td><td rowspan="1" colspan="1">1.1</td><td rowspan="1" colspan="1">
                        <italic>3.6</italic>
                      </td></tr><tr><td rowspan="1" colspan="1">Internal base + secondary branch</td><td rowspan="1" colspan="1">2</td><td rowspan="1" colspan="1">12.7</td><td rowspan="1" colspan="1">–</td><td rowspan="1" colspan="1">13.0</td><td rowspan="1" colspan="1">
                        <italic>37.6</italic>
                      </td><td rowspan="1" colspan="1">–</td><td rowspan="1" colspan="1">
                        <italic>37.8</italic>
                      </td><td rowspan="1" colspan="1">12.9</td><td rowspan="1" colspan="1">
                        <italic>37.7</italic>
                      </td><td rowspan="1" colspan="1">0.2</td><td rowspan="1" colspan="1">
                        <italic>0.2</italic>
                      </td></tr><tr><td rowspan="1" colspan="1">Internal spur</td><td rowspan="1" colspan="1">2</td><td rowspan="1" colspan="1">2.9</td><td rowspan="1" colspan="1">–</td><td rowspan="1" colspan="1">4.0</td><td rowspan="1" colspan="1">
                        <italic>8.4</italic>
                      </td><td rowspan="1" colspan="1">–</td><td rowspan="1" colspan="1">
                        <italic>11.8</italic>
                      </td><td rowspan="1" colspan="1">3.5</td><td rowspan="1" colspan="1">
                        <italic>10.1</italic>
                      </td><td rowspan="1" colspan="1">0.8</td><td rowspan="1" colspan="1">
                        <italic>2.4</italic>
                      </td></tr><tr><td rowspan="1" colspan="1">Internal branches length ratio</td><td rowspan="1" colspan="1">2</td><td rowspan="1" colspan="1">75%</td><td rowspan="1" colspan="1">–</td><td rowspan="1" colspan="1">88%</td><td rowspan="1" colspan="1">–</td><td rowspan="1" colspan="1">–</td><td rowspan="1" colspan="1">–</td><td rowspan="1" colspan="1">81%</td><td rowspan="1" colspan="1">–</td><td rowspan="1" colspan="1">9%</td><td rowspan="1" colspan="1">–</td></tr><tr><td rowspan="1" colspan="12">Claw 4 lengths</td></tr><tr><td rowspan="1" colspan="1">Anterior primary branch</td><td rowspan="1" colspan="1">3</td><td rowspan="1" colspan="1">16.3</td><td rowspan="1" colspan="1">–</td><td rowspan="1" colspan="1">17.0</td><td rowspan="1" colspan="1">
                        <italic>47.4</italic>
                      </td><td rowspan="1" colspan="1">–</td><td rowspan="1" colspan="1">
                        <italic>49.3</italic>
                      </td><td rowspan="1" colspan="1">16.6</td><td rowspan="1" colspan="1">
                        <italic>48.5</italic>
                      </td><td rowspan="1" colspan="1">0.4</td><td rowspan="1" colspan="1">
                        <italic>1.0</italic>
                      </td></tr><tr><td rowspan="1" colspan="1">Anterior base + secondary branch</td><td rowspan="1" colspan="1">2</td><td rowspan="1" colspan="1">12.4</td><td rowspan="1" colspan="1">–</td><td rowspan="1" colspan="1">12.9</td><td rowspan="1" colspan="1">
                        <italic>36.7</italic>
                      </td><td rowspan="1" colspan="1">–</td><td rowspan="1" colspan="1">
                        <italic>37.5</italic>
                      </td><td rowspan="1" colspan="1">12.7</td><td rowspan="1" colspan="1">
                        <italic>37.1</italic>
                      </td><td rowspan="1" colspan="1">0.4</td><td rowspan="1" colspan="1">
                        <italic>0.6</italic>
                      </td></tr><tr><td rowspan="1" colspan="1">Anterior spur</td><td rowspan="1" colspan="1">1</td><td rowspan="1" colspan="1">3.8</td><td rowspan="1" colspan="1">–</td><td rowspan="1" colspan="1">3.8</td><td rowspan="1" colspan="1">
                        <italic>11.0</italic>
                      </td><td rowspan="1" colspan="1">–</td><td rowspan="1" colspan="1">
                        <italic>11.0</italic>
                      </td><td rowspan="1" colspan="1">3.8</td><td rowspan="1" colspan="1">
                        <italic>11.0</italic>
                      </td><td rowspan="1" colspan="1">?</td><td rowspan="1" colspan="1">?</td></tr><tr><td rowspan="1" colspan="1">Anterior branches length ratio</td><td rowspan="1" colspan="1">2</td><td rowspan="1" colspan="1">75%</td><td rowspan="1" colspan="1">–</td><td rowspan="1" colspan="1">79%</td><td rowspan="1" colspan="1">–</td><td rowspan="1" colspan="1">–</td><td rowspan="1" colspan="1">–</td><td rowspan="1" colspan="1">77%</td><td rowspan="1" colspan="1">–</td><td rowspan="1" colspan="1">3%</td><td rowspan="1" colspan="1">–</td></tr><tr><td rowspan="1" colspan="1">Posterior primary branch</td><td rowspan="1" colspan="1">3</td><td rowspan="1" colspan="1">17.7</td><td rowspan="1" colspan="1">–</td><td rowspan="1" colspan="1">18.8</td><td rowspan="1" colspan="1">
                        <italic>51.3</italic>
                      </td><td rowspan="1" colspan="1">–</td><td rowspan="1" colspan="1">
                        <italic>54.7</italic>
                      </td><td rowspan="1" colspan="1">18.3</td><td rowspan="1" colspan="1">
                        <italic>53.4</italic>
                      </td><td rowspan="1" colspan="1">0.6</td><td rowspan="1" colspan="1">
                        <italic>1.8</italic>
                      </td></tr><tr><td rowspan="1" colspan="1">Posterior base + secondary branch</td><td rowspan="1" colspan="1">3</td><td rowspan="1" colspan="1">12.7</td><td rowspan="1" colspan="1">–</td><td rowspan="1" colspan="1">13.7</td><td rowspan="1" colspan="1">
                        <italic>37.1</italic>
                      </td><td rowspan="1" colspan="1">–</td><td rowspan="1" colspan="1">
                        <italic>39.8</italic>
                      </td><td rowspan="1" colspan="1">13.1</td><td rowspan="1" colspan="1">
                        <italic>38.2</italic>
                      </td><td rowspan="1" colspan="1">0.6</td><td rowspan="1" colspan="1">
                        <italic>1.5</italic>
                      </td></tr><tr><td rowspan="1" colspan="1">Posterior spur</td><td rowspan="1" colspan="1">2</td><td rowspan="1" colspan="1">3.0</td><td rowspan="1" colspan="1">–</td><td rowspan="1" colspan="1">4.1</td><td rowspan="1" colspan="1">
                        <italic>8.7</italic>
                      </td><td rowspan="1" colspan="1">–</td><td rowspan="1" colspan="1">
                        <italic>11.9</italic>
                      </td><td rowspan="1" colspan="1">3.6</td><td rowspan="1" colspan="1">
                        <italic>10.3</italic>
                      </td><td rowspan="1" colspan="1">0.8</td><td rowspan="1" colspan="1">
                        <italic>2.3</italic>
                      </td></tr><tr><td rowspan="1" colspan="1">Posterior branches length ratio</td><td rowspan="1" colspan="1">3</td><td rowspan="1" colspan="1">69%</td><td rowspan="1" colspan="1">–</td><td rowspan="1" colspan="1">73%</td><td rowspan="1" colspan="1">–</td><td rowspan="1" colspan="1">–</td><td rowspan="1" colspan="1">–</td><td rowspan="1" colspan="1">72%</td><td rowspan="1" colspan="1">–</td><td rowspan="1" colspan="1">2%</td><td rowspan="1" colspan="1">–</td></tr></tbody></table></table-wrap></tp:treatment-sec><tp:treatment-sec sec-type="DNA sequences" id="SECID0EYMCI"><title>DNA sequences.</title><p>We obtained good quality sequences for the applied molecular markers: 28S rRNA sequence (GenBank: <ext-link xmlns:xlink="http://www.w3.org/1999/xlink" ext-link-type="gen" xlink:href="MN191503" xlink:type="simple">MN191503</ext-link>), 756 bp long; <abbrev xmlns:xlink="http://www.w3.org/1999/xlink" xlink:title="cytochrome oxidase subunit I" id="ABBRID0EDNCI" xlink:type="simple">COI</abbrev> sequence (GenBank: <ext-link xmlns:xlink="http://www.w3.org/1999/xlink" ext-link-type="gen" xlink:href="MN187056" xlink:type="simple">MN187056</ext-link>), 628 bp long; ITS-2 sequence (GenBank: <ext-link xmlns:xlink="http://www.w3.org/1999/xlink" ext-link-type="gen" xlink:href="MN239906" xlink:type="simple">MN239906</ext-link>), 218 bp long.</p></tp:treatment-sec><tp:treatment-sec sec-type="type locality" id="SECID0ERNCI"><title>Type locality.</title><p>Madagascar, <named-content xmlns:xlink="http://www.w3.org/1999/xlink" content-type="dwc:verbatimCoordinates" xlink:type="simple"><named-content content-type="geo-json" specific-use="{&#34;type&#34;:&#34;Point&#34;,&#34;coordinates&#34;:[46.720694,-22.618806]}" id="NCID0E1NCI" xlink:type="simple">22°37'07.7"S, 46°43'14.5"E</named-content></named-content>, ca. 1187 m asl, Fianarantsoa Province, Ivohibory forest.</p></tp:treatment-sec><tp:treatment-sec sec-type="etymology" id="SECID0E5NCI"><title>Etymology.</title><p>The second author with great pleasure dedicates this species to her fiance – Mateusz Wojciechowski.</p></tp:treatment-sec><tp:treatment-sec sec-type="Type depositories" id="SECID0EDOCI"><title>Type depositories.</title><p>The holotype and 13 paratypes (slides: MAD139/14, MAD139/16, MAD139/18, MAD139/19, MAD139/34, MAD139/35, MAD139/42, MAD139/56, MAD139/72) are deposited at the Department of Animal Taxonomy and Ecology, Adam Mickiewicz University in Poznań, Uniwersytetu Poznańskiego 6, Poznań, Poland; five paratypes (slides: MAD139/12, MAD139/13, MAD139/15) are deposited at the Natural History Museum, University of Copenhagen, Universitetsparken 15, DK-2100 Copenhagen, Denmark.</p></tp:treatment-sec><tp:treatment-sec sec-type="Morphological differential diagnosis" id="SECID0EIOCI"><title>Morphological differential diagnosis.</title><p>The new species with three points on the secondary branches of all claws (claw configuration [3-3]–[3-3]) and a rather wide buccal tube, in relation to its length, is most similar to: <italic><tp:taxon-name><tp:taxon-name-part taxon-name-part-type="genus" reg="Milnesium">Mil.</tp:taxon-name-part> <tp:taxon-name-part taxon-name-part-type="species" reg="beatae">beatae</tp:taxon-name-part></tp:taxon-name></italic> Roszkowska, Ostrowska &amp; Kaczmarek, 2015, <italic><tp:taxon-name><tp:taxon-name-part taxon-name-part-type="genus" reg="Milnesium">Mil.</tp:taxon-name-part> <tp:taxon-name-part taxon-name-part-type="species" reg="bohleberi">bohleberi</tp:taxon-name-part></tp:taxon-name></italic> Bartels, Nelson, Kaczmarek &amp; Michalczyk, 2014, <italic><tp:taxon-name><tp:taxon-name-part taxon-name-part-type="genus" reg="Milnesium">Mil.</tp:taxon-name-part> <tp:taxon-name-part taxon-name-part-type="species" reg="eurystomum">eurystomum</tp:taxon-name-part></tp:taxon-name></italic> Maucci, 1991, <italic><tp:taxon-name><tp:taxon-name-part taxon-name-part-type="genus" reg="Milnesium">Mil.</tp:taxon-name-part> <tp:taxon-name-part taxon-name-part-type="species" reg="shilohae">shilohae</tp:taxon-name-part></tp:taxon-name></italic> Meyer, 2015 and <italic><tp:taxon-name><tp:taxon-name-part taxon-name-part-type="genus" reg="Milnesium">Mil.</tp:taxon-name-part> <tp:taxon-name-part taxon-name-part-type="species" reg="tumanovi">tumanovi</tp:taxon-name-part></tp:taxon-name></italic> Pilato, Sabella &amp; Lisi, 2016, but it differs from:</p><p>1. <italic><tp:taxon-name><tp:taxon-name-part taxon-name-part-type="genus" reg="Milnesium">Milnesium</tp:taxon-name-part> <tp:taxon-name-part taxon-name-part-type="species" reg="beatae">beatae</tp:taxon-name-part></tp:taxon-name></italic>, only reported from Argentina and USA (<xref ref-type="bibr" rid="B57">Roszkowska et al. 2015</xref>; <xref ref-type="bibr" rid="B68">Tibbs et al. 2016</xref>) by: narrower buccal tube (25.2–35.9 [<italic>47.6–57.9</italic>] and 23.1–31.1 [<italic>42.4–50.8</italic>] anterior and standard width, respectively, in the new species vs. 37.0–53.5 [<italic>70.3–78.9</italic>] and 32.0–42.5 [<italic>58.1–65.6</italic>] anterior and standard width respectively in <italic><tp:taxon-name><tp:taxon-name-part taxon-name-part-type="genus" reg="Milnesium">Mil.</tp:taxon-name-part> <tp:taxon-name-part taxon-name-part-type="species" reg="beatae">beatae</tp:taxon-name-part></tp:taxon-name></italic>), smaller standard width/length ratio of the buccal tube (42%–51% in new species <italic>vs.</italic> 58%–66% in <italic><tp:taxon-name><tp:taxon-name-part taxon-name-part-type="genus" reg="Milnesium">Mil.</tp:taxon-name-part> <tp:taxon-name-part taxon-name-part-type="species" reg="beatae">beatae</tp:taxon-name-part></tp:taxon-name></italic>) and larger posterior/anterior width ratio (84%–94% in new species vs. 69%–76% in <italic><tp:taxon-name><tp:taxon-name-part taxon-name-part-type="genus" reg="Milnesium">Mil.</tp:taxon-name-part> <tp:taxon-name-part taxon-name-part-type="species" reg="beatae">beatae</tp:taxon-name-part></tp:taxon-name></italic>).</p><p>2. <italic><tp:taxon-name><tp:taxon-name-part taxon-name-part-type="genus" reg="Milnesium">Milnesium</tp:taxon-name-part> <tp:taxon-name-part taxon-name-part-type="species" reg="bohleberi">bohleberi</tp:taxon-name-part></tp:taxon-name></italic>, only recorded from North Carolina and Tennessee (USA) (<xref ref-type="bibr" rid="B1">Bartels et al. 2014</xref>) by: presence of pseudopores on dorsal cuticle, shorter peribuccal papillae (10.0–12.0 [<italic>18.6–22.1</italic>] in new species <italic>vs.</italic> 15.5–20.3 [<italic>27.2–32.3</italic>] in <italic><tp:taxon-name><tp:taxon-name-part taxon-name-part-type="genus" reg="Milnesium">Mil.</tp:taxon-name-part> <tp:taxon-name-part taxon-name-part-type="species" reg="bohleberi">bohleberi</tp:taxon-name-part></tp:taxon-name></italic>), smaller <italic><abbrev xmlns:xlink="http://www.w3.org/1999/xlink" xlink:title="ratio of the length of a given structure to the length of the buccal tube expressed as a percentage" id="ABBRID0EITCI" xlink:type="simple">pt</abbrev></italic> values of anterior, standard and posterior widths of the buccal tube (<italic>47.6–57.9</italic>, <italic>42.4–50.8</italic>, <italic>41.1–50.3</italic>, respectively, in new species vs. <italic>63.4–74.7</italic>, <italic>54.5–64.0</italic>, <italic>52.4–62.0</italic>, respectively, in <italic><tp:taxon-name><tp:taxon-name-part taxon-name-part-type="genus" reg="Milnesium">Mil.</tp:taxon-name-part> <tp:taxon-name-part taxon-name-part-type="species" reg="bohleberi">bohleberi</tp:taxon-name-part></tp:taxon-name></italic>), smaller standard width/length ratio of the buccal tube (42%–51% in new species vs. 54%–64% in <italic><tp:taxon-name><tp:taxon-name-part taxon-name-part-type="genus" reg="Milnesium">Mil.</tp:taxon-name-part> <tp:taxon-name-part taxon-name-part-type="species" reg="bohleberi">bohleberi</tp:taxon-name-part></tp:taxon-name></italic>) and slightly shorter claws (see Table <xref ref-type="table" rid="T4">4</xref> below and <xref ref-type="bibr" rid="B1">Bartels et al. (2014</xref>: Table <xref ref-type="table" rid="T1">1</xref>) for the exact differences in claw dimensions).</p><p>3. <italic><tp:taxon-name><tp:taxon-name-part taxon-name-part-type="genus" reg="Milnesium">Milnesium</tp:taxon-name-part> <tp:taxon-name-part taxon-name-part-type="species" reg="eurystomum">eurystomum</tp:taxon-name-part></tp:taxon-name></italic> reported from a few localities in Argentina, Chile, Greenland, Mongolia and USA (see review by <xref ref-type="bibr" rid="B28">Kaczmarek et al. 2016</xref>) by: shorter buccal tube (51.3–62.5 in new species <italic>vs.</italic> 70.8–77.5 in <italic><tp:taxon-name><tp:taxon-name-part taxon-name-part-type="genus" reg="Milnesium">Mil.</tp:taxon-name-part> <tp:taxon-name-part taxon-name-part-type="species" reg="eurystomum">eurystomum</tp:taxon-name-part></tp:taxon-name></italic>), stylet supports inserted in a more posterior position (<italic><abbrev xmlns:xlink="http://www.w3.org/1999/xlink" xlink:title="ratio of the length of a given structure to the length of the buccal tube expressed as a percentage" id="ABBRID0EZVCI" xlink:type="simple">pt</abbrev> = 66.1–69.4</italic> in new species vs. ca. <italic><abbrev xmlns:xlink="http://www.w3.org/1999/xlink" xlink:title="ratio of the length of a given structure to the length of the buccal tube expressed as a percentage" id="ABBRID0E6VCI" xlink:type="simple">pt</abbrev> = 60.0–60.3</italic> in <italic><tp:taxon-name><tp:taxon-name-part taxon-name-part-type="genus" reg="Milnesium">Mil.</tp:taxon-name-part> <tp:taxon-name-part taxon-name-part-type="species" reg="eurystomum">eurystomum</tp:taxon-name-part></tp:taxon-name></italic>), narrower buccal tube (25.2–35.9 [<italic>47.6–57.9</italic>], 23.1–31.1 [<italic>42.4–50.8</italic>] and 23.0–30.2 [<italic>41.1–50.3</italic>] anterior, standard and posterior width, respectively, in new species <italic>vs.</italic> 53.7–55.9 [<italic>72.1–75.8</italic>], 45.9–47.9 [<italic>61.8–64.8</italic>] and 33.9–41.0 [<italic>43.7–57.9</italic>] anterior, standard and posterior width, respectively, in <italic><tp:taxon-name><tp:taxon-name-part taxon-name-part-type="genus" reg="Milnesium">Mil.</tp:taxon-name-part> <tp:taxon-name-part taxon-name-part-type="species" reg="eurystomum">eurystomum</tp:taxon-name-part></tp:taxon-name></italic>), smaller standard width/length ratio of the buccal tube (42%–51% in new species vs. 62%–65% in <italic><tp:taxon-name><tp:taxon-name-part taxon-name-part-type="genus" reg="Milnesium">Mil.</tp:taxon-name-part> <tp:taxon-name-part taxon-name-part-type="species" reg="eurystomum">eurystomum</tp:taxon-name-part></tp:taxon-name></italic>) and larger posterior/anterior width ratio (84%–94% in new species vs. 61%–76% in <italic><tp:taxon-name><tp:taxon-name-part taxon-name-part-type="genus" reg="Milnesium">Mil.</tp:taxon-name-part> <tp:taxon-name-part taxon-name-part-type="species" reg="eurystomum">eurystomum</tp:taxon-name-part></tp:taxon-name></italic>).</p><p>4. <italic><tp:taxon-name><tp:taxon-name-part taxon-name-part-type="genus" reg="Milnesium">Milnesium</tp:taxon-name-part> <tp:taxon-name-part taxon-name-part-type="species" reg="shilohae">shilohae</tp:taxon-name-part></tp:taxon-name></italic>, only reported from the type locality in Hawaii (USA) (<xref ref-type="bibr" rid="B36">Meyer 2015</xref>) by: presence of pseudopores on dorsal cuticle, presence of similar in length spurs on internal and external claws (internal and posterior spurs larger than external and anterior spurs in <italic><tp:taxon-name><tp:taxon-name-part taxon-name-part-type="genus" reg="Milnesium">Mil.</tp:taxon-name-part> <tp:taxon-name-part taxon-name-part-type="species" reg="shilohae">shilohae</tp:taxon-name-part></tp:taxon-name></italic>), slightly longer lateral papillae (9.4–10.7 in new species <italic>vs.</italic> 5.0–9.0 in <italic><tp:taxon-name><tp:taxon-name-part taxon-name-part-type="genus" reg="Milnesium">Mil.</tp:taxon-name-part> <tp:taxon-name-part taxon-name-part-type="species" reg="shilohae">shilohae</tp:taxon-name-part></tp:taxon-name></italic>), slightly longer buccal tube (51.3–62.5 in new species vs. 38.4–50.3 in <italic><tp:taxon-name><tp:taxon-name-part taxon-name-part-type="genus" reg="Milnesium">Mil.</tp:taxon-name-part> <tp:taxon-name-part taxon-name-part-type="species" reg="shilohae">shilohae</tp:taxon-name-part></tp:taxon-name></italic>), stylet supports inserted in a more anterior position (<italic><abbrev xmlns:xlink="http://www.w3.org/1999/xlink" xlink:title="ratio of the length of a given structure to the length of the buccal tube expressed as a percentage" id="ABBRID0ETZCI" xlink:type="simple">pt</abbrev> = 66.1–69.4</italic> in new species vs. <italic><abbrev xmlns:xlink="http://www.w3.org/1999/xlink" xlink:title="ratio of the length of a given structure to the length of the buccal tube expressed as a percentage" id="ABBRID0EZZCI" xlink:type="simple">pt</abbrev> = 75.5–77.5</italic> in <italic><tp:taxon-name><tp:taxon-name-part taxon-name-part-type="genus" reg="Milnesium">Mil.</tp:taxon-name-part> <tp:taxon-name-part taxon-name-part-type="species" reg="shilohae">shilohae</tp:taxon-name-part></tp:taxon-name></italic>) and larger spurs on some external and anterior claws (see Table <xref ref-type="table" rid="T4">4</xref> below and Table <xref ref-type="table" rid="T3">3</xref> in <xref ref-type="bibr" rid="B36">Meyer (2015)</xref> for the exact differences in claw dimensions).</p><p>5. <italic><tp:taxon-name><tp:taxon-name-part taxon-name-part-type="genus" reg="Milnesium">Milnesium</tp:taxon-name-part> <tp:taxon-name-part taxon-name-part-type="species" reg="tumanovi">tumanovi</tp:taxon-name-part></tp:taxon-name></italic>, only recorded from the type locality in the Crimea (Ukraine) (<xref ref-type="bibr" rid="B52">Pilato et al. 2016</xref>) by: presence of pseudopores on dorsal cuticle, funnel-shaped buccal tube (cylindrical in <italic><tp:taxon-name><tp:taxon-name-part taxon-name-part-type="genus" reg="Milnesium">Mil.</tp:taxon-name-part> <tp:taxon-name-part taxon-name-part-type="species" reg="tumanovi">tumanovi</tp:taxon-name-part></tp:taxon-name></italic>) and stylet supports inserted in a more posterior position (<italic><abbrev xmlns:xlink="http://www.w3.org/1999/xlink" xlink:title="ratio of the length of a given structure to the length of the buccal tube expressed as a percentage" id="ABBRID0ES2CI" xlink:type="simple">pt</abbrev> = 66.1–69.4</italic> in new species vs. ca. <italic><abbrev xmlns:xlink="http://www.w3.org/1999/xlink" xlink:title="ratio of the length of a given structure to the length of the buccal tube expressed as a percentage" id="ABBRID0EY2CI" xlink:type="simple">pt</abbrev> = 52–54</italic> in <italic><tp:taxon-name><tp:taxon-name-part taxon-name-part-type="genus" reg="Milnesium">Mil.</tp:taxon-name-part> <tp:taxon-name-part taxon-name-part-type="species" reg="tumanovi">tumanovi</tp:taxon-name-part></tp:taxon-name></italic>).</p></tp:treatment-sec><tp:treatment-sec sec-type="Genotypic differential diagnosis" id="SECID0EI3CI"><title>Genotypic differential diagnosis.</title><p>The ranges of uncorrected genetic p-distances between <italic><tp:taxon-name><tp:taxon-name-part taxon-name-part-type="genus" reg="Milnesium">Mil.</tp:taxon-name-part> <tp:taxon-name-part taxon-name-part-type="species" reg="matheusi">matheusi</tp:taxon-name-part></tp:taxon-name></italic> sp. nov. and species of the genus <italic><tp:taxon-name><tp:taxon-name-part taxon-name-part-type="genus" reg="Milnesium">Milnesium</tp:taxon-name-part></tp:taxon-name></italic>, for which molecular marker sequences are available from GenBank (see Table <xref ref-type="table" rid="T6">6</xref> for details), are as follows:</p><table-wrap id="T6" position="float" orientation="portrait"><label>Table 6.</label><caption><p>Sequences of 28S rRNA, <abbrev xmlns:xlink="http://www.w3.org/1999/xlink" xlink:title="cytochrome oxidase subunit I" id="ABBRID0EN4CI" xlink:type="simple">COI</abbrev> and ITS-2 of <italic><tp:taxon-name><tp:taxon-name-part taxon-name-part-type="genus" reg="Milnesium">Milnesium</tp:taxon-name-part></tp:taxon-name></italic> taxa available in GenBank and used in differential diagnosis.</p></caption><table id="TID0E5FCK" rules="all"><tbody><tr><th rowspan="1" colspan="1">DNA marker</th><th rowspan="1" colspan="1">Taxon</th><th rowspan="1" colspan="1">Accession number</th><th rowspan="1" colspan="1">Source</th></tr><tr><td rowspan="12" colspan="1">28S rRNA</td><td rowspan="3" colspan="1"><italic><tp:taxon-name><tp:taxon-name-part taxon-name-part-type="genus" reg="Milnesium">Milnesium</tp:taxon-name-part></tp:taxon-name></italic> sp.</td><td rowspan="1" colspan="1">
                        <ext-link xmlns:xlink="http://www.w3.org/1999/xlink" ext-link-type="gen" xlink:href="JX888585.1" xlink:type="simple">JX888585.1</ext-link>
                      </td><td rowspan="1" colspan="1">Adams et. al. unpublished</td></tr><tr><td rowspan="1" colspan="1">
                        <ext-link xmlns:xlink="http://www.w3.org/1999/xlink" ext-link-type="gen" xlink:href="JX888586.1" xlink:type="simple">JX888586.1</ext-link>
                      </td><td rowspan="1" colspan="1">Adams et. al. unpublished</td></tr><tr><td rowspan="1" colspan="1">
                        <ext-link xmlns:xlink="http://www.w3.org/1999/xlink" ext-link-type="gen" xlink:href="JX888587.1" xlink:type="simple">JX888587.1</ext-link>
                      </td><td rowspan="1" colspan="1">Adams et. al. unpublished</td></tr><tr><td rowspan="4" colspan="1">
                        <italic><tp:taxon-name><tp:taxon-name-part taxon-name-part-type="genus" reg="Milnesium">Milnesium</tp:taxon-name-part> <tp:taxon-name-part taxon-name-part-type="species" reg="tardigradum">tardigradum</tp:taxon-name-part></tp:taxon-name></italic>
                      </td><td rowspan="1" colspan="1">
                        <ext-link xmlns:xlink="http://www.w3.org/1999/xlink" ext-link-type="gen" xlink:href="JX888541.1" xlink:type="simple">JX888541.1</ext-link>
                      </td><td rowspan="1" colspan="1">Adams et. al. unpublished</td></tr><tr><td rowspan="1" colspan="1">
                        <ext-link xmlns:xlink="http://www.w3.org/1999/xlink" ext-link-type="gen" xlink:href="JX888540.1" xlink:type="simple">JX888540.1</ext-link>
                      </td><td rowspan="1" colspan="1">Adams et. al. unpublished</td></tr><tr><td rowspan="1" colspan="1">
                        <ext-link xmlns:xlink="http://www.w3.org/1999/xlink" ext-link-type="gen" xlink:href="KC138808.1" xlink:type="simple">KC138808.1</ext-link>
                      </td><td rowspan="1" colspan="1">Zawierucha unpublished</td></tr><tr><td rowspan="1" colspan="1">
                        <ext-link xmlns:xlink="http://www.w3.org/1999/xlink" ext-link-type="gen" xlink:href="KC138809.1" xlink:type="simple">KC138809.1</ext-link>
                      </td><td rowspan="1" colspan="1">Zawierucha unpublished</td></tr><tr><td rowspan="1" colspan="1"><italic><tp:taxon-name><tp:taxon-name-part taxon-name-part-type="genus" reg="Milnesium">Milnesium</tp:taxon-name-part></tp:taxon-name></italic> sp.</td><td rowspan="1" colspan="1">
                        <ext-link xmlns:xlink="http://www.w3.org/1999/xlink" ext-link-type="gen" xlink:href="AY210826.1" xlink:type="simple">AY210826.1</ext-link>
                      </td><td rowspan="1" colspan="1">
                        <xref ref-type="bibr" rid="B31">Mallatt et. al. 2004</xref>
                      </td></tr><tr><td rowspan="2" colspan="1">
                        <italic><tp:taxon-name><tp:taxon-name-part taxon-name-part-type="genus" reg="Milnesium">Milnesium</tp:taxon-name-part> <tp:taxon-name-part taxon-name-part-type="species" reg="tardigradum">tardigradum</tp:taxon-name-part></tp:taxon-name></italic>
                      </td><td rowspan="1" colspan="1">
                        <ext-link xmlns:xlink="http://www.w3.org/1999/xlink" ext-link-type="gen" xlink:href="FJ435780.1" xlink:type="simple">FJ435780.1</ext-link>
                      </td><td rowspan="1" colspan="1">
                        <xref ref-type="bibr" rid="B20">Guil and Giribet 2012</xref>
                      </td></tr><tr><td rowspan="1" colspan="1">
                        <ext-link xmlns:xlink="http://www.w3.org/1999/xlink" ext-link-type="gen" xlink:href="FJ435779.1" xlink:type="simple">FJ435779.1</ext-link>
                      </td><td rowspan="1" colspan="1">
                        <xref ref-type="bibr" rid="B20">Guil and Giribet 2012</xref>
                      </td></tr><tr><td rowspan="1" colspan="1">
                        <italic><tp:taxon-name><tp:taxon-name-part taxon-name-part-type="genus" reg="Milnesium">Milnesium</tp:taxon-name-part> <tp:taxon-name-part taxon-name-part-type="species" reg="berladnicorum">berladnicorum</tp:taxon-name-part></tp:taxon-name></italic>
                      </td><td rowspan="1" colspan="1">
                        <ext-link xmlns:xlink="http://www.w3.org/1999/xlink" ext-link-type="gen" xlink:href="KT951661.1" xlink:type="simple">KT951661.1</ext-link>
                      </td><td rowspan="1" colspan="1">
                        <xref ref-type="bibr" rid="B41">Morek et. al. 2016</xref>
                      </td></tr><tr><td rowspan="1" colspan="1">
                        <italic><tp:taxon-name><tp:taxon-name-part taxon-name-part-type="genus" reg="Milnesium">Milnesium</tp:taxon-name-part> <tp:taxon-name-part taxon-name-part-type="species" reg="variefidum">variefidum</tp:taxon-name-part></tp:taxon-name></italic>
                      </td><td rowspan="1" colspan="1">
                        <ext-link xmlns:xlink="http://www.w3.org/1999/xlink" ext-link-type="gen" xlink:href="KT951665.1" xlink:type="simple">KT951665.1</ext-link>
                      </td><td rowspan="1" colspan="1">
                        <xref ref-type="bibr" rid="B41">Morek et. al. 2016</xref>
                      </td></tr><tr><td rowspan="25" colspan="1">
                        <abbrev xmlns:xlink="http://www.w3.org/1999/xlink" xlink:title="cytochrome oxidase subunit I" id="ABBRID0EYGDI" xlink:type="simple">COI</abbrev>
                      </td><td rowspan="1" colspan="1"><italic><tp:taxon-name><tp:taxon-name-part taxon-name-part-type="genus" reg="Milnesium">Milnesium</tp:taxon-name-part></tp:taxon-name></italic> sp.</td><td rowspan="1" colspan="1">
                        <ext-link xmlns:xlink="http://www.w3.org/1999/xlink" ext-link-type="gen" xlink:href="KX306950.1" xlink:type="simple">KX306950.1</ext-link>
                      </td><td rowspan="1" colspan="1">Fox et al. unpublished</td></tr><tr><td rowspan="3" colspan="1">
                        <italic><tp:taxon-name><tp:taxon-name-part taxon-name-part-type="genus" reg="Milnesium">Milnesium</tp:taxon-name-part> <tp:taxon-name-part taxon-name-part-type="species" reg="tardigradum">tardigradum</tp:taxon-name-part></tp:taxon-name></italic>
                      </td><td rowspan="1" colspan="1">
                        <ext-link xmlns:xlink="http://www.w3.org/1999/xlink" ext-link-type="gen" xlink:href="EU244603.1" xlink:type="simple">EU244603.1</ext-link>
                      </td><td rowspan="1" colspan="1">Schill unpublished</td></tr><tr><td rowspan="1" colspan="1">
                        <ext-link xmlns:xlink="http://www.w3.org/1999/xlink" ext-link-type="gen" xlink:href="EU244604" xlink:type="simple">EU244604</ext-link>
                      </td><td rowspan="1" colspan="1">Schill unpublished</td></tr><tr><td rowspan="1" colspan="1">
                        <ext-link xmlns:xlink="http://www.w3.org/1999/xlink" ext-link-type="gen" xlink:href="FJ435810.1" xlink:type="simple">FJ435810.1</ext-link>
                      </td><td rowspan="1" colspan="1">
                        <xref ref-type="bibr" rid="B20">Guil and Giribet 2012</xref>
                      </td></tr><tr><td rowspan="1" colspan="1">
                        <italic><tp:taxon-name><tp:taxon-name-part taxon-name-part-type="genus" reg="Milnesium">Milnesium</tp:taxon-name-part> <tp:taxon-name-part taxon-name-part-type="species" reg="tumanovi">t.</tp:taxon-name-part> <tp:taxon-name-part taxon-name-part-type="subspecies" reg="tardigradum">tardigradum</tp:taxon-name-part></tp:taxon-name></italic>
                      </td><td rowspan="1" colspan="1">
                        <ext-link xmlns:xlink="http://www.w3.org/1999/xlink" ext-link-type="gen" xlink:href="JN664950.1" xlink:type="simple">JN664950.1</ext-link>
                      </td><td rowspan="1" colspan="1">
                        <xref ref-type="bibr" rid="B38">Michalczyk et al. 2012</xref>
                      </td></tr><tr><td rowspan="3" colspan="1">
                        <tp:taxon-name><tp:taxon-name-part taxon-name-part-type="genus" reg="Milnesium">Milnesium</tp:taxon-name-part> <tp:taxon-name-part taxon-name-part-type="uncertainty-rank">cf.</tp:taxon-name-part> <tp:taxon-name-part taxon-name-part-type="species" reg="tardigradum">tardigradum</tp:taxon-name-part></tp:taxon-name>
                      </td><td rowspan="1" colspan="1">
                        <ext-link xmlns:xlink="http://www.w3.org/1999/xlink" ext-link-type="gen" xlink:href="JX683824.1" xlink:type="simple">JX683824.1</ext-link>
                      </td><td rowspan="1" colspan="1">
                        <xref ref-type="bibr" rid="B72">Vicente et al. 2013</xref>
                      </td></tr><tr><td rowspan="1" colspan="1">
                        <ext-link xmlns:xlink="http://www.w3.org/1999/xlink" ext-link-type="gen" xlink:href="JX683823.1" xlink:type="simple">JX683823.1</ext-link>
                      </td><td rowspan="1" colspan="1">
                        <xref ref-type="bibr" rid="B72">Vicente et al. 2013</xref>
                      </td></tr><tr><td rowspan="1" colspan="1">
                        <ext-link xmlns:xlink="http://www.w3.org/1999/xlink" ext-link-type="gen" xlink:href="JX683822.1" xlink:type="simple">JX683822.1</ext-link>
                      </td><td rowspan="1" colspan="1">
                        <xref ref-type="bibr" rid="B72">Vicente et al. 2013</xref>
                      </td></tr><tr><td rowspan="2" colspan="1"><italic><tp:taxon-name><tp:taxon-name-part taxon-name-part-type="genus" reg="Milnesium">Milnesium</tp:taxon-name-part></tp:taxon-name></italic> sp.</td><td rowspan="1" colspan="1">
                        <ext-link xmlns:xlink="http://www.w3.org/1999/xlink" ext-link-type="gen" xlink:href="KJ857002.1" xlink:type="simple">KJ857002.1</ext-link>
                      </td><td rowspan="1" colspan="1">
                        <xref ref-type="bibr" rid="B70">Velasco-Castrillón et al. 2015</xref>
                      </td></tr><tr><td rowspan="1" colspan="1">
                        <ext-link xmlns:xlink="http://www.w3.org/1999/xlink" ext-link-type="gen" xlink:href="KJ857001.1" xlink:type="simple">KJ857001.1</ext-link>
                      </td><td rowspan="1" colspan="1">
                        <xref ref-type="bibr" rid="B70">Velasco-Castrillón et al. 2015</xref>
                      </td></tr><tr><td rowspan="1" colspan="1">
                        <tp:taxon-name><tp:taxon-name-part taxon-name-part-type="genus" reg="Milnesium">Milnesium</tp:taxon-name-part> <tp:taxon-name-part taxon-name-part-type="uncertainty-rank">cf.</tp:taxon-name-part> <tp:taxon-name-part taxon-name-part-type="species" reg="alpigenum">alpigenum</tp:taxon-name-part></tp:taxon-name>
                      </td><td rowspan="1" colspan="1">
                        <ext-link xmlns:xlink="http://www.w3.org/1999/xlink" ext-link-type="gen" xlink:href="KU513422.1" xlink:type="simple">KU513422.1</ext-link>
                      </td><td rowspan="1" colspan="1">
                        <xref ref-type="bibr" rid="B29">Kosztyła et al. 2016</xref>
                      </td></tr><tr><td rowspan="1" colspan="1">
                        <italic><tp:taxon-name><tp:taxon-name-part taxon-name-part-type="genus" reg="Milnesium">Milnesium</tp:taxon-name-part> <tp:taxon-name-part taxon-name-part-type="species" reg="variefidum">variefidum</tp:taxon-name-part></tp:taxon-name></italic>
                      </td><td rowspan="1" colspan="1">
                        <ext-link xmlns:xlink="http://www.w3.org/1999/xlink" ext-link-type="gen" xlink:href="KT951663.1" xlink:type="simple">KT951663.1</ext-link>
                      </td><td rowspan="1" colspan="1">
                        <xref ref-type="bibr" rid="B41">Morek et al. 2016</xref>
                      </td></tr><tr><td rowspan="1" colspan="1">
                        <italic><tp:taxon-name><tp:taxon-name-part taxon-name-part-type="genus" reg="Milnesium">Milnesium</tp:taxon-name-part> <tp:taxon-name-part taxon-name-part-type="species" reg="berladnicorum">berladnicorum</tp:taxon-name-part></tp:taxon-name></italic>
                      </td><td rowspan="1" colspan="1">
                        <ext-link xmlns:xlink="http://www.w3.org/1999/xlink" ext-link-type="gen" xlink:href="KT951659.1" xlink:type="simple">KT951659.1</ext-link>
                      </td><td rowspan="1" colspan="1">
                        <xref ref-type="bibr" rid="B41">Morek et al. 2016</xref>
                      </td></tr><tr><td rowspan="1" colspan="1"><italic><tp:taxon-name><tp:taxon-name-part taxon-name-part-type="genus" reg="Milnesium">Milnesium</tp:taxon-name-part></tp:taxon-name></italic> sp.</td><td rowspan="1" colspan="1">
                        <ext-link xmlns:xlink="http://www.w3.org/1999/xlink" ext-link-type="gen" xlink:href="EF632553.1" xlink:type="simple">EF632553.1</ext-link>
                      </td><td rowspan="1" colspan="1">Sands et. al unpublished</td></tr><tr><td rowspan="1" colspan="1">
                        <tp:taxon-name><tp:taxon-name-part taxon-name-part-type="genus" reg="Milnesium">Milnesium</tp:taxon-name-part> <tp:taxon-name-part taxon-name-part-type="uncertainty-rank">cf.</tp:taxon-name-part> <tp:taxon-name-part taxon-name-part-type="species" reg="granulatum">granulatum</tp:taxon-name-part></tp:taxon-name>
                      </td><td rowspan="1" colspan="1">
                        <ext-link xmlns:xlink="http://www.w3.org/1999/xlink" ext-link-type="gen" xlink:href="MH751517.1" xlink:type="simple">MH751517.1</ext-link>
                      </td><td rowspan="1" colspan="1">
                        <xref ref-type="bibr" rid="B25">Jackson and Meyer 2019</xref>
                      </td></tr><tr><td rowspan="1" colspan="1">
                        <italic><tp:taxon-name><tp:taxon-name-part taxon-name-part-type="genus" reg="Milnesium">Milnesium</tp:taxon-name-part> <tp:taxon-name-part taxon-name-part-type="species" reg="lagniappe">lagniappe</tp:taxon-name-part></tp:taxon-name></italic>
                      </td><td rowspan="1" colspan="1">
                        <ext-link xmlns:xlink="http://www.w3.org/1999/xlink" ext-link-type="gen" xlink:href="MH751518.1" xlink:type="simple">MH751518.1</ext-link>
                      </td><td rowspan="1" colspan="1">
                        <xref ref-type="bibr" rid="B25">Jackson and Meyer 2019</xref>
                      </td></tr><tr><td rowspan="8" colspan="1">
                        <italic><tp:taxon-name><tp:taxon-name-part taxon-name-part-type="genus" reg="Milnesium">Milnesium</tp:taxon-name-part> <tp:taxon-name-part taxon-name-part-type="species" reg="tardigradum">tardigradum</tp:taxon-name-part></tp:taxon-name></italic>
                      </td><td rowspan="1" colspan="1">
                        <ext-link xmlns:xlink="http://www.w3.org/1999/xlink" ext-link-type="gen" xlink:href="MG923558.1" xlink:type="simple">MG923558.1</ext-link>
                      </td><td rowspan="1" colspan="1">
                        <xref ref-type="bibr" rid="B42">Morek et al. 2019</xref>
                      </td></tr><tr><td rowspan="1" colspan="1">
                        <ext-link xmlns:xlink="http://www.w3.org/1999/xlink" ext-link-type="gen" xlink:href="MG923559.1" xlink:type="simple">MG923559.1</ext-link>
                      </td><td rowspan="1" colspan="1">
                        <xref ref-type="bibr" rid="B42">Morek et al. 2019</xref>
                      </td></tr><tr><td rowspan="1" colspan="1">
                        <ext-link xmlns:xlink="http://www.w3.org/1999/xlink" ext-link-type="gen" xlink:href="MG923560.1" xlink:type="simple">MG923560.1</ext-link>
                      </td><td rowspan="1" colspan="1">
                        <xref ref-type="bibr" rid="B42">Morek et al. 2019</xref>
                      </td></tr><tr><td rowspan="1" colspan="1">
                        <ext-link xmlns:xlink="http://www.w3.org/1999/xlink" ext-link-type="gen" xlink:href="MG923561.1" xlink:type="simple">MG923561.1</ext-link>
                      </td><td rowspan="1" colspan="1">
                        <xref ref-type="bibr" rid="B42">Morek et al. 2019</xref>
                      </td></tr><tr><td rowspan="1" colspan="1">
                        <ext-link xmlns:xlink="http://www.w3.org/1999/xlink" ext-link-type="gen" xlink:href="MG923562.1" xlink:type="simple">MG923562.1</ext-link>
                      </td><td rowspan="1" colspan="1">
                        <xref ref-type="bibr" rid="B42">Morek et al. 2019</xref>
                      </td></tr><tr><td rowspan="1" colspan="1">
                        <ext-link xmlns:xlink="http://www.w3.org/1999/xlink" ext-link-type="gen" xlink:href="MG923563.1" xlink:type="simple">MG923563.1</ext-link>
                      </td><td rowspan="1" colspan="1">
                        <xref ref-type="bibr" rid="B42">Morek et al. 2019</xref>
                      </td></tr><tr><td rowspan="1" colspan="1">
                        <ext-link xmlns:xlink="http://www.w3.org/1999/xlink" ext-link-type="gen" xlink:href="MG923564.1" xlink:type="simple">MG923564.1</ext-link>
                      </td><td rowspan="1" colspan="1">
                        <xref ref-type="bibr" rid="B42">Morek et al. 2019</xref>
                      </td></tr><tr><td rowspan="1" colspan="1">
                        <ext-link xmlns:xlink="http://www.w3.org/1999/xlink" ext-link-type="gen" xlink:href="MG923565.1" xlink:type="simple">MG923565.1</ext-link>
                      </td><td rowspan="1" colspan="1">
                        <xref ref-type="bibr" rid="B42">Morek et al. 2019</xref>
                      </td></tr><tr><td rowspan="1" colspan="1">
                        <italic><tp:taxon-name><tp:taxon-name-part taxon-name-part-type="genus" reg="Milnesium">Milnesium</tp:taxon-name-part> <tp:taxon-name-part taxon-name-part-type="species" reg="dornensis">dornensis</tp:taxon-name-part></tp:taxon-name></italic>
                      </td><td rowspan="1" colspan="1">
                        <ext-link xmlns:xlink="http://www.w3.org/1999/xlink" ext-link-type="gen" xlink:href="MG923566.1" xlink:type="simple">MG923566.1</ext-link>
                      </td><td rowspan="1" colspan="1">
                        <xref ref-type="bibr" rid="B42">Morek et al. 2019</xref>
                      </td></tr><tr><td rowspan="22" colspan="1">ITS-2</td><td rowspan="1" colspan="1">
                        <italic><tp:taxon-name><tp:taxon-name-part taxon-name-part-type="genus" reg="Milnesium">Milnesium</tp:taxon-name-part> <tp:taxon-name-part taxon-name-part-type="species" reg="alpigenum">alpigenum</tp:taxon-name-part></tp:taxon-name></italic>
                      </td><td rowspan="1" colspan="1">
                        <ext-link xmlns:xlink="http://www.w3.org/1999/xlink" ext-link-type="gen" xlink:href="MH000382.1" xlink:type="simple">MH000382.1</ext-link>
                      </td><td rowspan="1" colspan="1">Morek et al. unpublished</td></tr><tr><td rowspan="2" colspan="1"><italic><tp:taxon-name><tp:taxon-name-part taxon-name-part-type="genus" reg="Milnesium">Milnesium</tp:taxon-name-part></tp:taxon-name></italic> sp.</td><td rowspan="1" colspan="1">
                        <ext-link xmlns:xlink="http://www.w3.org/1999/xlink" ext-link-type="gen" xlink:href="MH000386.1" xlink:type="simple">MH000386.1</ext-link>
                      </td><td rowspan="1" colspan="1">Morek et al. unpublished</td></tr><tr><td rowspan="1" colspan="1">
                        <ext-link xmlns:xlink="http://www.w3.org/1999/xlink" ext-link-type="gen" xlink:href="MH000387.1" xlink:type="simple">MH000387.1</ext-link>
                      </td><td rowspan="1" colspan="1">Morek et al. unpublished</td></tr><tr><td rowspan="3" colspan="1">
                        <italic><tp:taxon-name><tp:taxon-name-part taxon-name-part-type="genus" reg="Milnesium">Milnesium</tp:taxon-name-part> <tp:taxon-name-part taxon-name-part-type="species" reg="tardigradum">tardigradum</tp:taxon-name-part></tp:taxon-name></italic>
                      </td><td rowspan="1" colspan="1">
                        <ext-link xmlns:xlink="http://www.w3.org/1999/xlink" ext-link-type="gen" xlink:href="HM150648.2" xlink:type="simple">HM150648.2</ext-link>
                      </td><td rowspan="1" colspan="1">
                        <xref ref-type="bibr" rid="B74">Wełnicz et. al. 2010</xref>
                      </td></tr><tr><td rowspan="1" colspan="1">
                        <ext-link xmlns:xlink="http://www.w3.org/1999/xlink" ext-link-type="gen" xlink:href="GQ403682.1" xlink:type="simple">GQ403682.1</ext-link>
                      </td><td rowspan="1" colspan="1">
                        <xref ref-type="bibr" rid="B59">Schill et al. 2010</xref>
                      </td></tr><tr><td rowspan="1" colspan="1">
                        <ext-link xmlns:xlink="http://www.w3.org/1999/xlink" ext-link-type="gen" xlink:href="GQ403681.1" xlink:type="simple">GQ403681.1</ext-link>
                      </td><td rowspan="1" colspan="1">
                        <xref ref-type="bibr" rid="B59">Schill et al. 2010</xref>
                      </td></tr><tr><td rowspan="1" colspan="1">
                        <italic><tp:taxon-name><tp:taxon-name-part taxon-name-part-type="genus" reg="Milnesium">Milnesium</tp:taxon-name-part> <tp:taxon-name-part taxon-name-part-type="species" reg="tumanovi">t.</tp:taxon-name-part> <tp:taxon-name-part taxon-name-part-type="subspecies" reg="tardigradum">tardigradum</tp:taxon-name-part></tp:taxon-name></italic>
                      </td><td rowspan="1" colspan="1">
                        <ext-link xmlns:xlink="http://www.w3.org/1999/xlink" ext-link-type="gen" xlink:href="JF951049" xlink:type="simple">JF951049</ext-link>
                      </td><td rowspan="1" colspan="1">
                        <xref ref-type="bibr" rid="B38">Michalczyk et al. 2012</xref>
                      </td></tr><tr><td rowspan="2" colspan="1">
                        <italic><tp:taxon-name><tp:taxon-name-part taxon-name-part-type="genus" reg="Milnesium">Milnesium</tp:taxon-name-part> <tp:taxon-name-part taxon-name-part-type="species" reg="variefidum">variefidum</tp:taxon-name-part></tp:taxon-name></italic>
                      </td><td rowspan="1" colspan="1">
                        <ext-link xmlns:xlink="http://www.w3.org/1999/xlink" ext-link-type="gen" xlink:href="KT951667.1" xlink:type="simple">KT951667.1</ext-link>
                      </td><td rowspan="1" colspan="1">
                        <xref ref-type="bibr" rid="B41">Morek et. al. 2016</xref>
                      </td></tr><tr><td rowspan="1" colspan="1">
                        <ext-link xmlns:xlink="http://www.w3.org/1999/xlink" ext-link-type="gen" xlink:href="KT951666.1" xlink:type="simple">KT951666.1</ext-link>
                      </td><td rowspan="1" colspan="1">
                        <xref ref-type="bibr" rid="B41">Morek et. al. 2016</xref>
                      </td></tr><tr><td rowspan="1" colspan="1">
                        <italic><tp:taxon-name><tp:taxon-name-part taxon-name-part-type="genus" reg="Milnesium">Milnesium</tp:taxon-name-part> <tp:taxon-name-part taxon-name-part-type="species" reg="berladnicorum">berladnicorum</tp:taxon-name-part></tp:taxon-name></italic>
                      </td><td rowspan="1" colspan="1">
                        <ext-link xmlns:xlink="http://www.w3.org/1999/xlink" ext-link-type="gen" xlink:href="KT951662.1" xlink:type="simple">KT951662.1</ext-link>
                      </td><td rowspan="1" colspan="1">
                        <xref ref-type="bibr" rid="B41">Morek et. al. 2016</xref>
                      </td></tr><tr><td rowspan="12" colspan="1">
                        <tp:taxon-name><tp:taxon-name-part taxon-name-part-type="genus" reg="Milnesium">Milnesium</tp:taxon-name-part> <tp:taxon-name-part taxon-name-part-type="uncertainty-rank">cf.</tp:taxon-name-part> <tp:taxon-name-part taxon-name-part-type="species" reg="granulatum">granulatum</tp:taxon-name-part></tp:taxon-name>
                      </td><td rowspan="1" colspan="1">
                        <ext-link xmlns:xlink="http://www.w3.org/1999/xlink" ext-link-type="gen" xlink:href="MK681875.1" xlink:type="simple">MK681875.1</ext-link>
                      </td><td rowspan="1" colspan="1">
                        <xref ref-type="bibr" rid="B25">Jackson and Meyer 2019</xref>
                      </td></tr><tr><td rowspan="1" colspan="1">
                        <ext-link xmlns:xlink="http://www.w3.org/1999/xlink" ext-link-type="gen" xlink:href="MK681876.1" xlink:type="simple">MK681876.1</ext-link>
                      </td><td rowspan="1" colspan="1">
                        <xref ref-type="bibr" rid="B25">Jackson and Meyer 2019</xref>
                      </td></tr><tr><td rowspan="1" colspan="1">
                        <ext-link xmlns:xlink="http://www.w3.org/1999/xlink" ext-link-type="gen" xlink:href="MK681877.1" xlink:type="simple">MK681877.1</ext-link>
                      </td><td rowspan="1" colspan="1">
                        <xref ref-type="bibr" rid="B25">Jackson and Meyer 2019</xref>
                      </td></tr><tr><td rowspan="1" colspan="1">
                        <ext-link xmlns:xlink="http://www.w3.org/1999/xlink" ext-link-type="gen" xlink:href="MK681878.1" xlink:type="simple">MK681878.1</ext-link>
                      </td><td rowspan="1" colspan="1">
                        <xref ref-type="bibr" rid="B25">Jackson and Meyer 2019</xref>
                      </td></tr><tr><td rowspan="1" colspan="1">
                        <ext-link xmlns:xlink="http://www.w3.org/1999/xlink" ext-link-type="gen" xlink:href="MK681879.1" xlink:type="simple">MK681879.1</ext-link>
                      </td><td rowspan="1" colspan="1">
                        <xref ref-type="bibr" rid="B25">Jackson and Meyer 2019</xref>
                      </td></tr><tr><td rowspan="1" colspan="1">
                        <ext-link xmlns:xlink="http://www.w3.org/1999/xlink" ext-link-type="gen" xlink:href="MK681880.1" xlink:type="simple">MK681880.1</ext-link>
                      </td><td rowspan="1" colspan="1">
                        <xref ref-type="bibr" rid="B25">Jackson and Meyer 2019</xref>
                      </td></tr><tr><td rowspan="1" colspan="1">
                        <ext-link xmlns:xlink="http://www.w3.org/1999/xlink" ext-link-type="gen" xlink:href="MK681881.1" xlink:type="simple">MK681881.1</ext-link>
                      </td><td rowspan="1" colspan="1">
                        <xref ref-type="bibr" rid="B25">Jackson and Meyer 2019</xref>
                      </td></tr><tr><td rowspan="1" colspan="1">
                        <ext-link xmlns:xlink="http://www.w3.org/1999/xlink" ext-link-type="gen" xlink:href="MK681882.1" xlink:type="simple">MK681882.1</ext-link>
                      </td><td rowspan="1" colspan="1">
                        <xref ref-type="bibr" rid="B25">Jackson and Meyer 2019</xref>
                      </td></tr><tr><td rowspan="1" colspan="1">
                        <ext-link xmlns:xlink="http://www.w3.org/1999/xlink" ext-link-type="gen" xlink:href="MK681883.1" xlink:type="simple">MK681883.1</ext-link>
                      </td><td rowspan="1" colspan="1">
                        <xref ref-type="bibr" rid="B25">Jackson and Meyer 2019</xref>
                      </td></tr><tr><td rowspan="1" colspan="1">
                        <ext-link xmlns:xlink="http://www.w3.org/1999/xlink" ext-link-type="gen" xlink:href="MK681884.1" xlink:type="simple">MK681884.1</ext-link>
                      </td><td rowspan="1" colspan="1">
                        <xref ref-type="bibr" rid="B25">Jackson and Meyer 2019</xref>
                      </td></tr><tr><td rowspan="1" colspan="1">
                        <ext-link xmlns:xlink="http://www.w3.org/1999/xlink" ext-link-type="gen" xlink:href="MK681885.1" xlink:type="simple">MK681885.1</ext-link>
                      </td><td rowspan="1" colspan="1">
                        <xref ref-type="bibr" rid="B25">Jackson and Meyer 2019</xref>
                      </td></tr><tr><td rowspan="1" colspan="1">
                        <ext-link xmlns:xlink="http://www.w3.org/1999/xlink" ext-link-type="gen" xlink:href="MK681886.1" xlink:type="simple">MK681886.1</ext-link>
                      </td><td rowspan="1" colspan="1">
                        <xref ref-type="bibr" rid="B25">Jackson and Meyer 2019</xref>
                      </td></tr></tbody></table></table-wrap><p>1. 28S rRNA: 4.5–6.7% (5.4% on average), with the most similar being <italic><tp:taxon-name><tp:taxon-name-part taxon-name-part-type="genus" reg="Milnesium">Milnesium</tp:taxon-name-part></tp:taxon-name></italic> sp. from North America (<ext-link xmlns:xlink="http://www.w3.org/1999/xlink" ext-link-type="gen" xlink:href="JX888585.1" xlink:type="simple">JX888585.1</ext-link>, <ext-link xmlns:xlink="http://www.w3.org/1999/xlink" ext-link-type="gen" xlink:href="JX888586.1" xlink:type="simple">JX888586.1</ext-link>, <ext-link xmlns:xlink="http://www.w3.org/1999/xlink" ext-link-type="gen" xlink:href="JX888587.1" xlink:type="simple">JX888587.1</ext-link>) (unpublished) and the least similar being <italic><tp:taxon-name><tp:taxon-name-part taxon-name-part-type="genus" reg="Milnesium">Mil.</tp:taxon-name-part> <tp:taxon-name-part taxon-name-part-type="species" reg="wrightae">wrightae</tp:taxon-name-part></tp:taxon-name></italic> sp. nov. (<ext-link xmlns:xlink="http://www.w3.org/1999/xlink" ext-link-type="gen" xlink:href="MN191504.1" xlink:type="simple">MN191504.1</ext-link>) (present studies);</p><p>2. <abbrev xmlns:xlink="http://www.w3.org/1999/xlink" xlink:title="cytochrome oxidase subunit I" id="ABBRID0E3KAK" xlink:type="simple">COI</abbrev>: 20.1–38.8% (23.3% on average), with the most similar being <italic><tp:taxon-name><tp:taxon-name-part taxon-name-part-type="genus" reg="Milnesium">Mil.</tp:taxon-name-part> <tp:taxon-name-part taxon-name-part-type="species" reg="variefidum">variefidum</tp:taxon-name-part></tp:taxon-name></italic> Morek, Gąsiorek, Stec, Blagden &amp; Michalczyk, 2016 from UK (<ext-link xmlns:xlink="http://www.w3.org/1999/xlink" ext-link-type="gen" xlink:href="KT951663.1" xlink:type="simple">KT951663.1</ext-link>) (<xref ref-type="bibr" rid="B41">Morek et al. 2016</xref>) and the least similar being <italic><tp:taxon-name><tp:taxon-name-part taxon-name-part-type="genus" reg="Milnesium">Mil.</tp:taxon-name-part> <tp:taxon-name-part taxon-name-part-type="species" reg="tumanovi">t.</tp:taxon-name-part> <tp:taxon-name-part taxon-name-part-type="subspecies" reg="tardigradum">tardigradum</tp:taxon-name-part></tp:taxon-name></italic> from Spain (<ext-link xmlns:xlink="http://www.w3.org/1999/xlink" ext-link-type="gen" xlink:href="FJ435810.1" xlink:type="simple">FJ435810.1</ext-link>) (<xref ref-type="bibr" rid="B20">Guil and Giribet 2012</xref>);</p><p>3. ITS-2: 17.8–31.1% (23.7% on average), with the most similar being <italic><tp:taxon-name><tp:taxon-name-part taxon-name-part-type="genus" reg="Milnesium">Mil.</tp:taxon-name-part> <tp:taxon-name-part taxon-name-part-type="species" reg="tumanovi">t.</tp:taxon-name-part> <tp:taxon-name-part taxon-name-part-type="subspecies" reg="tardigradum">tardigradum</tp:taxon-name-part></tp:taxon-name></italic> from Germany (<ext-link xmlns:xlink="http://www.w3.org/1999/xlink" ext-link-type="gen" xlink:href="JF951049.1" xlink:type="simple">JF951049.1</ext-link>) (<xref ref-type="bibr" rid="B38">Michalczyk et al. 2012</xref>) and the least similar being <tp:taxon-name><tp:taxon-name-part taxon-name-part-type="genus" reg="Milnesium">Mil.</tp:taxon-name-part> <tp:taxon-name-part taxon-name-part-type="uncertainty-rank">cf.</tp:taxon-name-part> <tp:taxon-name-part taxon-name-part-type="species" reg="granulatum">granulatum</tp:taxon-name-part></tp:taxon-name> from USA (<ext-link xmlns:xlink="http://www.w3.org/1999/xlink" ext-link-type="gen" xlink:href="MK681879.1" xlink:type="simple">MK681879.1</ext-link>) (<xref ref-type="bibr" rid="B25">Jackson and Meyer 2019</xref>).</p></tp:treatment-sec><tp:treatment-sec><!--Section generated to contain objects referenced in tp:taxon-treatment.--><table-wrap id="T1" position="float" orientation="portrait"><label>Table 1.</label><caption><p>Primers used for amplification and sequencing of DNA fragments.</p></caption><table id="TID0EWFAI" rules="all"><tbody><tr><th rowspan="1" colspan="1">DNA fragment</th><th rowspan="1" colspan="1">Direction</th><th rowspan="1" colspan="1">Code</th><th rowspan="1" colspan="1">Sequence (5’-3’)</th><th rowspan="1" colspan="1">Reference</th></tr><tr><td rowspan="2" colspan="1">
                  <abbrev xmlns:xlink="http://www.w3.org/1999/xlink" xlink:title="cytochrome oxidase subunit I" id="ABBRID0EDMAE" xlink:type="simple">COI</abbrev>
                </td><td rowspan="1" colspan="1">Forvard</td><td rowspan="1" colspan="1">bcdF01</td><td rowspan="1" colspan="1">CATTTTCHACTAAYCATAARGATATTGG</td><td rowspan="1" colspan="1">
                  <xref ref-type="bibr" rid="B11">Dabert et al. 2010</xref>
                </td></tr><tr><td rowspan="1" colspan="1">Reverse</td><td rowspan="1" colspan="1">bcdR04</td><td rowspan="1" colspan="1">TATAAACYTCDGGATGNCCAAAAAA</td><td rowspan="1" colspan="1">
                  <xref ref-type="bibr" rid="B10">Dabert et al. 2008</xref>
                </td></tr><tr><td rowspan="2" colspan="1">ITS-2</td><td rowspan="1" colspan="1">Forvard</td><td rowspan="1" colspan="1">ITS2_Eutar_Ff</td><td rowspan="1" colspan="1">CGTAACGTGAATTGCAGGAC</td><td rowspan="2" colspan="1">
                  <xref ref-type="bibr" rid="B64">Stec et al. 2018</xref>
                </td></tr><tr><td rowspan="1" colspan="1">Reverse</td><td rowspan="1" colspan="1">ITS2_Eutar_Rr</td><td rowspan="1" colspan="1">TGATATGCTTAAGTTCAGCGG</td></tr><tr><td rowspan="2" colspan="1">28S rRNA</td><td rowspan="1" colspan="1">Forvard</td><td rowspan="1" colspan="1">28SF0001</td><td rowspan="1" colspan="1">ACCCVCYNAATTTAAGCATAT</td><td rowspan="2" colspan="1">
                  <xref ref-type="bibr" rid="B40">Mironov et al. 2012</xref>
                </td></tr><tr><td rowspan="1" colspan="1">Reverse</td><td rowspan="1" colspan="1">28SR0990</td><td rowspan="1" colspan="1">CCTTGGTCCGTGTTTCAAGAC</td></tr></tbody></table></table-wrap><table-wrap id="T3" position="float" orientation="portrait"><label>Table 3.</label><caption><p><abbrev xmlns:xlink="http://www.w3.org/1999/xlink" xlink:title="Polymerase chain reaction" id="ABBRID0EVSAE" xlink:type="simple">PCR</abbrev> programmes used for the amplification of <abbrev xmlns:xlink="http://www.w3.org/1999/xlink" xlink:title="cytochrome oxidase subunit I" id="ABBRID0EZSAE" xlink:type="simple">COI</abbrev>, ITS-2 and 28S rRNA.</p></caption><table id="TID0E5PAI" rules="all"><tbody><tr><th rowspan="2" colspan="1">Step</th><th rowspan="1" colspan="3">
                  <abbrev xmlns:xlink="http://www.w3.org/1999/xlink" xlink:title="cytochrome oxidase subunit I" id="ABBRID0EJTAE" xlink:type="simple">COI</abbrev>
                </th><th rowspan="1" colspan="3">ITS-2 and 28S rRNA</th></tr><tr><th rowspan="1" colspan="1">Cycles</th><th rowspan="1" colspan="1">Time [min.:sec.]</th><th rowspan="1" colspan="1">Temp. [°C]</th><th rowspan="1" colspan="1">Cycles</th><th rowspan="1" colspan="1">Time [min:sec]</th><th rowspan="1" colspan="1">Temp. [°C]</th></tr><tr><td rowspan="1" colspan="1">initial denaturation</td><td rowspan="1" colspan="1">–</td><td rowspan="1" colspan="1">05:00</td><td rowspan="1" colspan="1">98</td><td rowspan="1" colspan="1">–</td><td rowspan="1" colspan="1">05:00</td><td rowspan="1" colspan="1">98</td></tr><tr><td rowspan="1" colspan="1">denaturation</td><td rowspan="3" colspan="1">5</td><td rowspan="1" colspan="1">00:30</td><td rowspan="1" colspan="1">98</td><td rowspan="1" colspan="1">–</td><td rowspan="1" colspan="1">–</td><td rowspan="1" colspan="1">–</td></tr><tr><td rowspan="1" colspan="1">annealing</td><td rowspan="1" colspan="1">00:30</td><td rowspan="1" colspan="1">45</td><td rowspan="1" colspan="1">–</td><td rowspan="1" colspan="1">–</td><td rowspan="1" colspan="1">–</td></tr><tr><td rowspan="1" colspan="1">extension</td><td rowspan="1" colspan="1">01:00</td><td rowspan="1" colspan="1">72</td><td rowspan="1" colspan="1">–</td><td rowspan="1" colspan="1">–</td><td rowspan="1" colspan="1">–</td></tr><tr><td rowspan="1" colspan="1">denaturation</td><td rowspan="3" colspan="1">30</td><td rowspan="1" colspan="1">00:30</td><td rowspan="1" colspan="1">98</td><td rowspan="3" colspan="1">35</td><td rowspan="1" colspan="1">00:30</td><td rowspan="1" colspan="1">98</td></tr><tr><td rowspan="1" colspan="1">annealing</td><td rowspan="1" colspan="1">00:30</td><td rowspan="1" colspan="1">50</td><td rowspan="1" colspan="1">00:30</td><td rowspan="1" colspan="1">50</td></tr><tr><td rowspan="1" colspan="1">extension</td><td rowspan="1" colspan="1">01:00</td><td rowspan="1" colspan="1">72</td><td rowspan="1" colspan="1">01:00</td><td rowspan="1" colspan="1">72</td></tr><tr><td rowspan="1" colspan="1">final extension</td><td rowspan="1" colspan="1">–</td><td rowspan="1" colspan="1">07:00</td><td rowspan="1" colspan="1">72</td><td rowspan="1" colspan="1">–</td><td rowspan="1" colspan="1">07:00</td><td rowspan="1" colspan="1">72</td></tr></tbody></table></table-wrap></tp:treatment-sec><ref-list><ref id="B57"><mixed-citation xmlns:xlink="http://www.w3.org/1999/xlink" xlink:type="simple"><person-group><name name-style="western"><surname>Roszkowska</surname><given-names>M</given-names></name><name name-style="western"><surname>Ostrowska</surname><given-names>M</given-names></name><name name-style="western"><surname>Kaczmarek</surname><given-names>Ł</given-names></name></person-group> (<year>2015</year>) <article-title>The genus <italic><tp:taxon-name><tp:taxon-name-part taxon-name-part-type="genus">Milnesium</tp:taxon-name-part></tp:taxon-name></italic> Doyère, 1840 (<tp:taxon-name><tp:taxon-name-part taxon-name-part-type="phylum">Tardigrada</tp:taxon-name-part></tp:taxon-name>) in South America with descriptions of two new species from Argentina and discussion of the feeding behaviour in the family <tp:taxon-name><tp:taxon-name-part taxon-name-part-type="genus">Milnesiidae</tp:taxon-name-part></tp:taxon-name>.</article-title><source>Zoological Studies</source><volume>54</volume>(<issue>1</issue>): <fpage>1</fpage>–<lpage>12</lpage>. <ext-link xlink:type="simple" ext-link-type="doi" xlink:href="10.1186/s40555-014-0082-7">https://doi.org/10.1186/s40555-014-0082-7</ext-link></mixed-citation></ref><ref id="B68"><mixed-citation xmlns:xlink="http://www.w3.org/1999/xlink" xlink:type="simple"><person-group><name name-style="western"><surname>Tibbs</surname><given-names>L</given-names></name><name name-style="western"><surname>Emanuels</surname><given-names>A</given-names></name><name name-style="western"><surname>Miller</surname><given-names>WR</given-names></name></person-group> (<year>2016</year>) <article-title>Tardigrades of the canopy: Argentine species <italic><tp:taxon-name><tp:taxon-name-part taxon-name-part-type="genus">Milnesium</tp:taxon-name-part> <tp:taxon-name-part taxon-name-part-type="species">beatae</tp:taxon-name-part></tp:taxon-name></italic> Roszkowska, Ostrowska and Kaczmarek, 2015 (<tp:taxon-name><tp:taxon-name-part taxon-name-part-type="class">Eutardigrada</tp:taxon-name-part></tp:taxon-name>, <tp:taxon-name><tp:taxon-name-part taxon-name-part-type="family">Milnesidae</tp:taxon-name-part></tp:taxon-name>) discovered in the trees of Kansas, USA.</article-title><source>Transactions of the Kansas Academy of Science</source><volume>119</volume>(<issue>2</issue>): <fpage>173</fpage>–<lpage>178</lpage>. <ext-link xlink:type="simple" ext-link-type="doi" xlink:href="10.1660/062.119.0207">https://doi.org/10.1660/062.119.0207</ext-link></mixed-citation></ref><ref id="B1"><mixed-citation xmlns:xlink="http://www.w3.org/1999/xlink" xlink:type="simple"><person-group><name name-style="western"><surname>Bartels</surname><given-names>PJ</given-names></name><name name-style="western"><surname>Nelson</surname><given-names>DR</given-names></name><name name-style="western"><surname>Kaczmarek</surname><given-names>Ł</given-names></name><name name-style="western"><surname>Michalczyk</surname><given-names>Ł</given-names></name></person-group> (<year>2014</year>) <article-title>The genus <italic><tp:taxon-name><tp:taxon-name-part taxon-name-part-type="genus">Milnesium</tp:taxon-name-part></tp:taxon-name></italic> (<tp:taxon-name><tp:taxon-name-part taxon-name-part-type="phylum">Tardigrada</tp:taxon-name-part></tp:taxon-name>: <tp:taxon-name><tp:taxon-name-part taxon-name-part-type="class">Eutardigrada</tp:taxon-name-part></tp:taxon-name>: <tp:taxon-name><tp:taxon-name-part taxon-name-part-type="genus">Milnesiidae</tp:taxon-name-part></tp:taxon-name>) in the Great Smoky Mountains National Park (North Carolina and Tennessee, USA), with the description of <italic><tp:taxon-name><tp:taxon-name-part taxon-name-part-type="genus">Milnesium</tp:taxon-name-part> <tp:taxon-name-part taxon-name-part-type="species">bohleberi</tp:taxon-name-part></tp:taxon-name></italic> sp. nov.</article-title><source>Zootaxa</source><volume>3826</volume>(<issue>2</issue>): <fpage>356</fpage>–<lpage>368</lpage>. <ext-link xlink:type="simple" ext-link-type="doi" xlink:href="10.11646/zootaxa.3826.2.5">https://doi.org/10.11646/zootaxa.3826.2.5</ext-link></mixed-citation></ref><ref id="B11"><mixed-citation xmlns:xlink="http://www.w3.org/1999/xlink" xlink:type="simple"><person-group><name name-style="western"><surname>Dabert</surname><given-names>M</given-names></name><name name-style="western"><surname>Witalinski</surname><given-names>W</given-names></name><name name-style="western"><surname>Kazmierski</surname><given-names>A</given-names></name><name name-style="western"><surname>Olszanowski</surname><given-names>Z</given-names></name><name name-style="western"><surname>Dabert</surname><given-names>J</given-names></name></person-group> (<year>2010</year>) <article-title>Molecular phylogeny of acariform mites (<tp:taxon-name><tp:taxon-name-part taxon-name-part-type="subclass">Acari</tp:taxon-name-part></tp:taxon-name>, <tp:taxon-name><tp:taxon-name-part taxon-name-part-type="class">Arachnida</tp:taxon-name-part></tp:taxon-name>): strong conflict between phylogenetic signal and long-branch attraction artifacts.</article-title><source>Molecular Phylogenetic and Evolution</source><volume>56</volume>(<issue>1</issue>): <fpage>222</fpage>–<lpage>241</lpage>. <ext-link xlink:type="simple" ext-link-type="doi" xlink:href="10.1016/j.ympev.2009.12.020">https://doi.org/10.1016/j.ympev.2009.12.020</ext-link></mixed-citation></ref><ref id="B10"><mixed-citation xmlns:xlink="http://www.w3.org/1999/xlink" xlink:type="simple"><person-group><name name-style="western"><surname>Dabert</surname><given-names>J</given-names></name><name name-style="western"><surname>Ehrnsberger</surname><given-names>R</given-names></name><name name-style="western"><surname>Dabert</surname><given-names>M</given-names></name></person-group> (<year>2008</year>) <article-title><italic><tp:taxon-name><tp:taxon-name-part taxon-name-part-type="genus">Glaucalges</tp:taxon-name-part> <tp:taxon-name-part taxon-name-part-type="species">tytonis</tp:taxon-name-part></tp:taxon-name></italic> sp. nov. (<tp:taxon-name><tp:taxon-name-part taxon-name-part-type="superfamily">Analgoidea</tp:taxon-name-part></tp:taxon-name>: <tp:taxon-name><tp:taxon-name-part taxon-name-part-type="family">Xolalgidae</tp:taxon-name-part></tp:taxon-name>) from the barn owl <italic><tp:taxon-name><tp:taxon-name-part taxon-name-part-type="genus">Tyto</tp:taxon-name-part> <tp:taxon-name-part taxon-name-part-type="species">alba</tp:taxon-name-part></tp:taxon-name></italic> (<tp:taxon-name><tp:taxon-name-part taxon-name-part-type="order">Strigiformes</tp:taxon-name-part></tp:taxon-name>: <tp:taxon-name><tp:taxon-name-part taxon-name-part-type="family">Tytonidae</tp:taxon-name-part></tp:taxon-name>): compiling morphology with DNA barcode data for taxa descriptions in mites (<tp:taxon-name><tp:taxon-name-part taxon-name-part-type="subclass">Acari</tp:taxon-name-part></tp:taxon-name>).</article-title><source>Zootaxa</source><volume>1719</volume>: <fpage>41</fpage>–<lpage>52</lpage>. <ext-link xlink:type="simple" ext-link-type="uri" xlink:href="http://www.mapress.com/zootaxa/2008/f/zt01719p052.pdf">http://www.mapress.com/zootaxa/2008/f/zt01719p052.pdf</ext-link></mixed-citation></ref><ref id="B64"><mixed-citation xmlns:xlink="http://www.w3.org/1999/xlink" xlink:type="simple"><person-group><name name-style="western"><surname>Stec</surname><given-names>D</given-names></name><name name-style="western"><surname>Morek</surname><given-names>W</given-names></name><name name-style="western"><surname>Gąsiorek</surname><given-names>P</given-names></name><name name-style="western"><surname>Michalczyk</surname><given-names>Ł</given-names></name></person-group> (<year>2018</year>) <article-title>Unmasking hidden species diversity within the <italic><tp:taxon-name><tp:taxon-name-part taxon-name-part-type="genus">Ramazzottius</tp:taxon-name-part> <tp:taxon-name-part taxon-name-part-type="species">oberhaeuseri</tp:taxon-name-part></tp:taxon-name></italic> complex, with an integrative redescription of the nominal species for the family <tp:taxon-name><tp:taxon-name-part taxon-name-part-type="family">Ramazzottiidae</tp:taxon-name-part></tp:taxon-name> (<tp:taxon-name><tp:taxon-name-part taxon-name-part-type="phylum">Tardigrada</tp:taxon-name-part></tp:taxon-name>: <tp:taxon-name><tp:taxon-name-part taxon-name-part-type="class">Eutardigrada</tp:taxon-name-part></tp:taxon-name>: <tp:taxon-name><tp:taxon-name-part taxon-name-part-type="order">Parachela</tp:taxon-name-part></tp:taxon-name>).</article-title><source>Systematics and Biodiversity</source><volume>16</volume>(<issue>4</issue>): <fpage>357</fpage>–<lpage>376</lpage>. <ext-link xlink:type="simple" ext-link-type="doi" xlink:href="10.1080/14772000.2018.1424267">https://doi.org/10.1080/14772000.2018.1424267</ext-link></mixed-citation></ref><ref id="B40"><mixed-citation xmlns:xlink="http://www.w3.org/1999/xlink" xlink:type="simple"><person-group><name name-style="western"><surname>Mironov</surname><given-names>SV</given-names></name><name name-style="western"><surname>Dabert</surname><given-names>J</given-names></name><name name-style="western"><surname>Dabert</surname><given-names>M</given-names></name></person-group> (<year>2012</year>) <article-title>A new feather mite species of the genus <italic><tp:taxon-name><tp:taxon-name-part taxon-name-part-type="genus">Proctophyllodes</tp:taxon-name-part></tp:taxon-name></italic> Robin, 1877 (<tp:taxon-name><tp:taxon-name-part taxon-name-part-type="order">Astigmata</tp:taxon-name-part></tp:taxon-name>: <tp:taxon-name><tp:taxon-name-part taxon-name-part-type="family">Proctophyllodidae</tp:taxon-name-part></tp:taxon-name>) from the Long-tailed Tit <italic><tp:taxon-name><tp:taxon-name-part taxon-name-part-type="genus">Aegithalos</tp:taxon-name-part> <tp:taxon-name-part taxon-name-part-type="species">caudatus</tp:taxon-name-part></tp:taxon-name></italic> (<tp:taxon-name><tp:taxon-name-part taxon-name-part-type="order">Passeriformes</tp:taxon-name-part></tp:taxon-name>: <tp:taxon-name><tp:taxon-name-part taxon-name-part-type="family">Aegithalidae</tp:taxon-name-part></tp:taxon-name>): morphological description with DNA barcode data.</article-title><source>Zootaxa</source><volume>3253</volume>: <fpage>54</fpage>–<lpage>61</lpage>. <ext-link xlink:type="simple" ext-link-type="doi" xlink:href="10.11646/zootaxa.3253.1.2">https://doi.org/10.11646/zootaxa.3253.1.2</ext-link></mixed-citation></ref><ref id="B28"><mixed-citation xmlns:xlink="http://www.w3.org/1999/xlink" xlink:type="simple"><person-group><name name-style="western"><surname>Kaczmarek</surname><given-names>Ł</given-names></name><name name-style="western"><surname>Michalczyk</surname><given-names>Ł</given-names></name><name name-style="western"><surname>Sandra</surname><given-names>JM</given-names></name></person-group> (<year>2016</year>) <article-title>Annotated zoogeography of non-marine <tp:taxon-name><tp:taxon-name-part taxon-name-part-type="phylum">Tardigrada</tp:taxon-name-part></tp:taxon-name>. Part III: North America and Greenland.</article-title><source>Zootaxa</source><volume>4203</volume>(<issue>1</issue>): <fpage>1</fpage>–<lpage>249</lpage>. <ext-link xlink:type="simple" ext-link-type="doi" xlink:href="10.11646/zootaxa.4203.1.1">https://doi.org/10.11646/zootaxa.4203.1.1</ext-link></mixed-citation></ref><ref id="B36"><mixed-citation xmlns:xlink="http://www.w3.org/1999/xlink" xlink:type="simple"><person-group><name name-style="western"><surname>Meyer</surname><given-names>HA</given-names></name></person-group> (<year>2015</year>) <article-title>Water bears (Phylum <tp:taxon-name><tp:taxon-name-part taxon-name-part-type="phylum">Tardigrada</tp:taxon-name-part></tp:taxon-name>) of Oceania, with the description of a new species of <italic><tp:taxon-name><tp:taxon-name-part taxon-name-part-type="genus">Milnesium</tp:taxon-name-part></tp:taxon-name></italic>.</article-title><source>New Zealand Journal of Zoology</source><volume>42</volume>(<issue>3</issue>): <fpage>173</fpage>–<lpage>186</lpage>. <ext-link xlink:type="simple" ext-link-type="doi" xlink:href="10.1080/03014223.2015.1062402">https://doi.org/10.1080/03014223.2015.1062402</ext-link></mixed-citation></ref><ref id="B52"><mixed-citation xmlns:xlink="http://www.w3.org/1999/xlink" xlink:type="simple"><person-group><name name-style="western"><surname>Pilato</surname><given-names>G</given-names></name><name name-style="western"><surname>Sabella</surname><given-names>G</given-names></name><name name-style="western"><surname>Lisi</surname><given-names>O</given-names></name></person-group> (<year>2016</year>) <article-title>Two new species of <italic><tp:taxon-name><tp:taxon-name-part taxon-name-part-type="genus">Milnesium</tp:taxon-name-part></tp:taxon-name></italic> (<tp:taxon-name><tp:taxon-name-part taxon-name-part-type="phylum">Tardigrada</tp:taxon-name-part></tp:taxon-name>: <italic><tp:taxon-name><tp:taxon-name-part taxon-name-part-type="genus">Milnesiidae</tp:taxon-name-part></tp:taxon-name></italic>).</article-title><source>Zootaxa</source><volume>4132</volume>(<issue>4</issue>): <fpage>575</fpage>–<lpage>587</lpage>. <ext-link xlink:type="simple" ext-link-type="doi" xlink:href="10.11646/zootaxa.4132.4.9">https://doi.org/10.11646/zootaxa.4132.4.9</ext-link></mixed-citation></ref><ref id="B31"><mixed-citation xmlns:xlink="http://www.w3.org/1999/xlink" xlink:type="simple"><person-group><name name-style="western"><surname>Mallatt</surname><given-names>JM</given-names></name><name name-style="western"><surname>Garey</surname><given-names>JR</given-names></name><name name-style="western"><surname>Shultz</surname><given-names>JW</given-names></name></person-group> (<year>2004</year>) <article-title>Ecdysozoan phylogeny and Bayesian inference: first use of nearly complete 28S and 18S rRNA gene sequences to classify the arthropods and their kin.</article-title><source>Molecular Phylogenetic and Evolution</source><volume>31</volume>(<issue>1</issue>): <fpage>178</fpage>–<lpage>191</lpage>. <ext-link xlink:type="simple" ext-link-type="doi" xlink:href="10.1016/j.ympev.2003.07.013">https://doi.org/10.1016/j.ympev.2003.07.013</ext-link></mixed-citation></ref><ref id="B20"><mixed-citation xmlns:xlink="http://www.w3.org/1999/xlink" xlink:type="simple"><person-group><name name-style="western"><surname>Guil</surname><given-names>N</given-names></name><name name-style="western"><surname>Giribet</surname><given-names>G</given-names></name></person-group> (<year>2012</year>) <article-title>A comprehensive molecular phylogeny of tardigrades adding genes and taxa to a poorly resolved phylum-level phylogeny.</article-title><source>Cladistics</source><volume>28</volume>(<issue>1</issue>): <fpage>21</fpage>–<lpage>49</lpage>. <ext-link xlink:type="simple" ext-link-type="doi" xlink:href="10.1111/j.1096-0031.2011.00364.x">https://doi.org/10.1111/j.1096-0031.2011.00364.x</ext-link></mixed-citation></ref><ref id="B41"><mixed-citation xmlns:xlink="http://www.w3.org/1999/xlink" xlink:type="simple"><person-group><name name-style="western"><surname>Morek</surname><given-names>W</given-names></name><name name-style="western"><surname>Gąsiorek</surname><given-names>P</given-names></name><name name-style="western"><surname>Stec</surname><given-names>D</given-names></name><name name-style="western"><surname>Blagden</surname><given-names>B</given-names></name><name name-style="western"><surname>Michalczyk</surname><given-names>Ł</given-names></name></person-group> (<year>2016</year>) <article-title>Experimental taxonomy exposes ontogenetic variability and elucidates the taxonomic value of claw configuration in <italic><tp:taxon-name><tp:taxon-name-part taxon-name-part-type="genus">Milnesium</tp:taxon-name-part></tp:taxon-name></italic> Doyère, 1840 (<tp:taxon-name><tp:taxon-name-part taxon-name-part-type="phylum">Tardigrada</tp:taxon-name-part></tp:taxon-name>: <tp:taxon-name><tp:taxon-name-part taxon-name-part-type="class">Eutardigrada</tp:taxon-name-part></tp:taxon-name>: <tp:taxon-name><tp:taxon-name-part taxon-name-part-type="order">Apochela</tp:taxon-name-part></tp:taxon-name>).</article-title><source>Contributions to Zoology</source><volume>85</volume>(<issue>2</issue>): <fpage>173</fpage>–<lpage>200</lpage>. <ext-link xlink:type="simple" ext-link-type="doi" xlink:href="10.1163/18759866-08502003">https://doi.org/10.1163/18759866-08502003</ext-link></mixed-citation></ref><ref id="B38"><mixed-citation xmlns:xlink="http://www.w3.org/1999/xlink" xlink:type="simple"><person-group><name name-style="western"><surname>Michalczyk</surname><given-names>Ł</given-names></name><name name-style="western"><surname>Wełnicz</surname><given-names>W</given-names></name><name name-style="western"><surname>Frohme</surname><given-names>M</given-names></name><name name-style="western"><surname>Kaczmarek</surname><given-names>Ł</given-names></name></person-group> (<year>2012</year>) <article-title>Redescriptions of three <italic><tp:taxon-name><tp:taxon-name-part taxon-name-part-type="genus">Milnesium</tp:taxon-name-part></tp:taxon-name></italic> Doyère, 1840 taxa (<tp:taxon-name><tp:taxon-name-part taxon-name-part-type="phylum">Tardigrada</tp:taxon-name-part></tp:taxon-name>: <tp:taxon-name><tp:taxon-name-part taxon-name-part-type="class">Eutardigrada</tp:taxon-name-part></tp:taxon-name>: <tp:taxon-name><tp:taxon-name-part taxon-name-part-type="genus">Milnesiidae</tp:taxon-name-part></tp:taxon-name>), including the nominal species for the genus.</article-title><source>Zootaxa</source><volume>3154</volume>: <fpage>1</fpage>–<lpage>20</lpage>. <ext-link xlink:type="simple" ext-link-type="doi" xlink:href="10.11646/zootaxa.3154.1.1">https://doi.org/10.11646/zootaxa.3154.1.1</ext-link></mixed-citation></ref><ref id="B72"><mixed-citation xmlns:xlink="http://www.w3.org/1999/xlink" xlink:type="simple"><person-group><name name-style="western"><surname>Vicente</surname><given-names>F</given-names></name><name name-style="western"><surname>Cesari</surname><given-names>M</given-names></name><name name-style="western"><surname>Serrano</surname><given-names>A</given-names></name><name name-style="western"><surname>Bertolani</surname><given-names>R</given-names></name></person-group> (<year>2013</year>) The impact of fire on terrestrial tardigrade biodiversity: a first case-study from Portugal. Journal of Limnology 72(S1): 152–159. <ext-link xlink:type="simple" ext-link-type="doi" xlink:href="10.4081/jlimnol.2013.s1.e19">https://doi.org/10.4081/jlimnol.2013.s1.e19</ext-link></mixed-citation></ref><ref id="B70"><mixed-citation xmlns:xlink="http://www.w3.org/1999/xlink" xlink:type="simple"><person-group><name name-style="western"><surname>Velasco-Castrillón</surname><given-names>A</given-names></name><name name-style="western"><surname>McInnes</surname><given-names>SJ</given-names></name><name name-style="western"><surname>Schultz</surname><given-names>MB</given-names></name><name name-style="western"><surname>Arróniz-Crespo</surname><given-names>M</given-names></name><name name-style="western"><surname>D’Haese</surname><given-names>CA</given-names></name><name name-style="western"><surname>Gibson</surname><given-names>JAE</given-names></name><name name-style="western"><surname>Adams</surname><given-names>BJ</given-names></name><name name-style="western"><surname>Page</surname><given-names>TJ</given-names></name><name name-style="western"><surname>Austin</surname><given-names>AD</given-names></name><name name-style="western"><surname>Cooper</surname><given-names>SJB</given-names></name><name name-style="western"><surname>Stevens</surname><given-names>MI</given-names></name></person-group> (<year>2015</year>) <article-title>Mitochondrial DNA analyses reveal widespread tardigrade diversity in Antarctica.</article-title><source>Invertebrate Systematics</source><volume>29</volume>: <fpage>578</fpage>–<lpage>590</lpage>. <ext-link xlink:type="simple" ext-link-type="doi" xlink:href="10.1071/IS14019">https://doi.org/10.1071/IS14019</ext-link></mixed-citation></ref><ref id="B29"><mixed-citation xmlns:xlink="http://www.w3.org/1999/xlink" xlink:type="simple"><person-group><name name-style="western"><surname>Kosztyła</surname><given-names>P</given-names></name><name name-style="western"><surname>Stec</surname><given-names>D</given-names></name><name name-style="western"><surname>Morek</surname><given-names>W</given-names></name><name name-style="western"><surname>Gąsiorek</surname><given-names>P</given-names></name><name name-style="western"><surname>Zawierucha</surname><given-names>K</given-names></name><name name-style="western"><surname>Michno</surname><given-names>K</given-names></name><name name-style="western"><surname>Ufir</surname><given-names>K</given-names></name><name name-style="western"><surname>Małek</surname><given-names>D</given-names></name><name name-style="western"><surname>Hlebowicz</surname><given-names>K</given-names></name><name name-style="western"><surname>Laska</surname><given-names>A</given-names></name><name name-style="western"><surname>Dudziak</surname><given-names>M</given-names></name><name name-style="western"><surname>Frohme</surname><given-names>M</given-names></name><name name-style="western"><surname>Prokop</surname><given-names>ZM</given-names></name><name name-style="western"><surname>Kaczmarek</surname><given-names>Ł</given-names></name><name name-style="western"><surname>Michalczyk</surname><given-names>Ł</given-names></name></person-group> (<year>2016</year>) <article-title>Experimental taxonomy confirms the environmental stability of morphometric traits in a taxonomically challenging group of <italic>microinvertebrates</italic>.</article-title><source>Zoological Journal of the Linnaean Society</source><volume>178</volume>(<issue>4</issue>): <fpage>765</fpage>–<lpage>775</lpage>. <ext-link xlink:type="simple" ext-link-type="doi" xlink:href="10.1111/zoj.12409">https://doi.org/10.1111/zoj.12409</ext-link></mixed-citation></ref><ref id="B25"><mixed-citation xmlns:xlink="http://www.w3.org/1999/xlink" xlink:type="simple"><person-group><name name-style="western"><surname>Jackson</surname><given-names>KJA</given-names></name><name name-style="western"><surname>Meyer</surname><given-names>HA</given-names></name></person-group> (<year>2019</year>) <article-title>Morphological and genetic analysis of <tp:taxon-name><tp:taxon-name-part taxon-name-part-type="genus">Milnesium</tp:taxon-name-part> <tp:taxon-name-part taxon-name-part-type="uncertainty-rank">cf.</tp:taxon-name-part> <tp:taxon-name-part taxon-name-part-type="species">granulatum</tp:taxon-name-part></tp:taxon-name> (<tp:taxon-name><tp:taxon-name-part taxon-name-part-type="phylum">Tardigrada</tp:taxon-name-part></tp:taxon-name>: <tp:taxon-name><tp:taxon-name-part taxon-name-part-type="genus">Milnesiidae</tp:taxon-name-part></tp:taxon-name>) from Northeastern North America.</article-title><source>Zootaxa</source><volume>4604</volume>(<issue>3</issue>): <fpage>497</fpage>–<lpage>510</lpage>. <ext-link xlink:type="simple" ext-link-type="doi" xlink:href="10.11646/zootaxa.4604.3.6">https://doi.org/10.11646/zootaxa.4604.3.6</ext-link></mixed-citation></ref><ref id="B42"><mixed-citation xmlns:xlink="http://www.w3.org/1999/xlink" xlink:type="simple"><person-group><name name-style="western"><surname>Morek</surname><given-names>W</given-names></name><name name-style="western"><surname>Stec</surname><given-names>D</given-names></name><name name-style="western"><surname>Gąsiorek</surname><given-names>P</given-names></name><name name-style="western"><surname>Surmacz</surname><given-names>B</given-names></name><name name-style="western"><surname>Michalczyk</surname><given-names>Ł</given-names></name></person-group> (<year>2019</year>) <article-title><italic><tp:taxon-name><tp:taxon-name-part taxon-name-part-type="genus">Milnesium</tp:taxon-name-part> <tp:taxon-name-part taxon-name-part-type="species">tardigradum</tp:taxon-name-part></tp:taxon-name></italic> Doyère, 1840: The first integrative study of interpopulation variability in a tardigrade species.</article-title><source>Journal of Zoological Systematics and Evolutionary Research</source><volume>57</volume>: <fpage>1</fpage>–<lpage>23</lpage>. <ext-link xlink:type="simple" ext-link-type="doi" xlink:href="10.1111/jzs.12233">https://doi.org/10.1111/jzs.12233</ext-link></mixed-citation></ref><ref id="B74"><mixed-citation xmlns:xlink="http://www.w3.org/1999/xlink" xlink:type="simple"><person-group><name name-style="western"><surname>Wełnicz</surname><given-names>W</given-names></name><name name-style="western"><surname>Grohme</surname><given-names>MA</given-names></name><name name-style="western"><surname>Kaczmarek</surname><given-names>Ł</given-names></name><name name-style="western"><surname>Schill</surname><given-names>RO</given-names></name><name name-style="western"><surname>Frohme</surname><given-names>M</given-names></name></person-group> (<year>2010</year>) ITS-2 and 18S rRNA data from <italic><tp:taxon-name><tp:taxon-name-part taxon-name-part-type="genus">Macrobiotus</tp:taxon-name-part> <tp:taxon-name-part taxon-name-part-type="species">polonicus</tp:taxon-name-part></tp:taxon-name></italic> and <italic><tp:taxon-name><tp:taxon-name-part taxon-name-part-type="genus">Milnesium</tp:taxon-name-part> <tp:taxon-name-part taxon-name-part-type="species">tardigradum</tp:taxon-name-part></tp:taxon-name></italic> (<tp:taxon-name><tp:taxon-name-part taxon-name-part-type="class">Eutardigrada</tp:taxon-name-part></tp:taxon-name>, <tp:taxon-name><tp:taxon-name-part taxon-name-part-type="phylum">Tardigrada</tp:taxon-name-part></tp:taxon-name>). Journal of Zoological Systematic and Evolutionary Research 49(Suppl. 1): 34–39. <ext-link xlink:type="simple" ext-link-type="doi" xlink:href="10.1111/j.1439-0469.2010.00595.x">https://doi.org/10.1111/j.1439-0469.2010.00595.x</ext-link></mixed-citation></ref><ref id="B59"><mixed-citation xmlns:xlink="http://www.w3.org/1999/xlink" xlink:type="simple"><person-group><name name-style="western"><surname>Schill</surname><given-names>RO</given-names></name><name name-style="western"><surname>Forster</surname><given-names>F</given-names></name><name name-style="western"><surname>Dandekar</surname><given-names>T</given-names></name><name name-style="western"><surname>Wolf</surname><given-names>M</given-names></name></person-group> (<year>2010</year>) <article-title>Using compensatory base change analysis of internal transcribed spacer 2 secondary structures to identify three new species in <italic><tp:taxon-name><tp:taxon-name-part taxon-name-part-type="genus">Paramacrobiotus</tp:taxon-name-part></tp:taxon-name></italic> (<tp:taxon-name><tp:taxon-name-part taxon-name-part-type="phylum">Tardigrada</tp:taxon-name-part></tp:taxon-name>).</article-title><source>Organism Diversity and Evolution</source><volume>10</volume>(<issue>4</issue>): <fpage>287</fpage>–<lpage>296</lpage>. <ext-link xlink:type="simple" ext-link-type="doi" xlink:href="10.1007/s13127-010-0025-z">https://doi.org/10.1007/s13127-010-0025-z</ext-link></mixed-citation></ref></ref-list></tp:taxon-treatment>
