# Supplementary material for: Two new species of the genus Milnesium Doyère, 1840 (Tardigrada, Apochela, Milnesiidae) from Madagascar
Source: Zookeys. 2019 Oct 30;884:1–22. doi: 10.3897/zookeys.884.29469 (PMC6834724; doi:10.3897/zookeys.884.29469)
Supplement: XML Treatment for Milnesium wrightae [file zookeys.884.29469-treatment2.xml]

<!DOCTYPE tp:taxon-treatment
  PUBLIC "-//TaxonX//DTD Taxonomic Treatment Publishing DTD v0 20100105//EN" "tax-treatment-NSO.dtd">
<tp:taxon-treatment xmlns:tp="http://www.plazi.org/taxpub"><tp:treatment-meta><kwd-group><label>Taxon classification</label><kwd><named-content xmlns:xlink="http://www.w3.org/1999/xlink" content-type="kingdom">Animalia</named-content></kwd><kwd><named-content xmlns:xlink="http://www.w3.org/1999/xlink" content-type="order">Apochela</named-content></kwd><kwd><named-content xmlns:xlink="http://www.w3.org/1999/xlink" content-type="family">Milnesiidae</named-content></kwd></kwd-group><mixed-citation publication-type="journal"><person-group><name><surname>Kaczmarek</surname><given-names>Łukasz</given-names></name><name><surname>Grobys</surname><given-names>Daria</given-names></name><name><surname>Kulpa</surname><given-names>Adam</given-names></name><name><surname>Bartylak</surname><given-names>Tomasz</given-names></name><name><surname>Kmita</surname><given-names>Hanna</given-names></name><name><surname>Kepel</surname><given-names>Marta</given-names></name><name><surname>Kepel</surname><given-names>Andrzej</given-names></name><name><surname>Roszkowska</surname><given-names>Milena</given-names></name></person-group><article-title>Two new species of the genus <italic><tp:taxon-name><tp:taxon-name-part taxon-name-part-type="genus" reg="Milnesium">Milnesium</tp:taxon-name-part></tp:taxon-name></italic> Doyère, 1840 (<tp:taxon-name><tp:taxon-name-part taxon-name-part-type="phylum">Tardigrada</tp:taxon-name-part></tp:taxon-name>, <tp:taxon-name><tp:taxon-name-part taxon-name-part-type="order">Apochela</tp:taxon-name-part></tp:taxon-name>, <tp:taxon-name><tp:taxon-name-part taxon-name-part-type="genus" reg="Milnesiidae">Milnesiidae</tp:taxon-name-part></tp:taxon-name>) from Madagascar</article-title><source>Zookeys</source><day>30</day><month>10</month><year>2019</year><volume>884</volume><fpage>1</fpage><lpage>22</lpage><pub-id pub-id-type="doi">10.3897/zookeys.884.29469</pub-id></mixed-citation></tp:treatment-meta><tp:nomenclature><tp:taxon-name><object-id xmlns:xlink="http://www.w3.org/1999/xlink" content-type="arpha" xlink:type="simple">6C85FDEA-1AF3-5410-A1BD-DCCE13323850</object-id>
                <tp:taxon-name-part taxon-name-part-type="genus" reg="Milnesium">Milnesium</tp:taxon-name-part>
                <tp:taxon-name-part taxon-name-part-type="species" reg="wrightae">wrightae</tp:taxon-name-part>
                <object-id xmlns:xlink="http://www.w3.org/1999/xlink" content-type="zoobank" xlink:type="simple">http://zoobank.org/A62CF1FF-8BDA-42D1-A090-6AE72608E529</object-id>
              </tp:taxon-name><tp:taxon-status xmlns:xlink="http://www.w3.org/1999/xlink" xlink:type="simple">sp. nov.</tp:taxon-status><xref ref-type="fig" rid="F3">Figures 6–8</xref><xref ref-type="fig" rid="F4">, 9–11</xref><xref ref-type="table" rid="T7">, Table 7</xref></tp:nomenclature><tp:treatment-sec sec-type="material" id="SECID0EQPAK"><title>Material examined.</title><p>Holotype and 28 paratypes, all from sample No 109: Ivohibory forest, Madagascar, moss sample from tree, coll. Marta Kepel and Andrzej Kepel.</p></tp:treatment-sec><tp:treatment-sec sec-type="description" id="SECID0EVPAK"><title>Description.</title><p><bold><italic>Adult females</italic></bold> (Fig. <xref ref-type="fig" rid="F3">6</xref>, Table <xref ref-type="table" rid="T7">7</xref>) with no modified claws I. Body light yellow before fixation and transparent afterwards, eyes present only in 39% of measured specimens. Dorsal cuticle sculptured with pseudopores not arranged in bands, sparsely distributed and not forming reticular design (Fig. <xref ref-type="fig" rid="F3">7</xref>). Six peribuccal papillae and six peribuccal lamellae present around the mouth opening. Two cephalic papillae positioned laterally. Peribuccal papillae slightly longer than lateral papillae.</p><p>The buccal apparatus of the <italic><tp:taxon-name><tp:taxon-name-part taxon-name-part-type="genus" reg="Milnesium">Milnesium</tp:taxon-name-part></tp:taxon-name></italic> type (Figs <xref ref-type="fig" rid="F3">6</xref>, <xref ref-type="fig" rid="F3">8</xref>). The buccal tube with standard width on average 62% of its length, and funnel-shaped, wider anteriorly (posterior diameter on average 91% of the anterior diameter) (Table <xref ref-type="table" rid="T7">7</xref>). The pharyngeal bulb elongated, pear-shaped and without placoids or septulum.</p><fig id="F3" position="float" orientation="portrait"><object-id xmlns:xlink="http://www.w3.org/1999/xlink" content-type="doi" xlink:type="simple">10.3897/zookeys.884.29469.figures6-8</object-id><object-id xmlns:xlink="http://www.w3.org/1999/xlink" content-type="arpha" xlink:type="simple">4ECB6322-9E86-5304-9D68-E272DB729CBF</object-id><label>Figures 6–8.</label><caption><p><italic><tp:taxon-name><tp:taxon-name-part taxon-name-part-type="genus" reg="Milnesium">Milnesium</tp:taxon-name-part> <tp:taxon-name-part taxon-name-part-type="species" reg="wrightae">wrightae</tp:taxon-name-part></tp:taxon-name></italic> sp. nov. <bold>6</bold> Habitus (ventral view) (holotype) <bold>7</bold> dorsal cuticle with pseudopores (holotype) <bold>8</bold> buccal tube (paratype). All in <abbrev xmlns:xlink="http://www.w3.org/1999/xlink" xlink:title="phase contrast light microscope" id="ABBRID0E1RAK" xlink:type="simple">PCM</abbrev>.</p></caption><graphic xmlns:xlink="http://www.w3.org/1999/xlink" xlink:href="zookeys-884-001-g003.jpg" position="float" orientation="portrait" xlink:type="simple" id="oo_351016.jpg"><uri content-type="original_file" xlink:type="simple">https://binary.pensoft.net/fig/351016</uri></graphic></fig><table-wrap id="T7" position="float" orientation="portrait"><label>Table 7.</label><caption><p>Measurements and <italic><abbrev xmlns:xlink="http://www.w3.org/1999/xlink" xlink:title="ratio of the length of a given structure to the length of the buccal tube expressed as a percentage" id="ABBRID0ENSAK" xlink:type="simple">pt</abbrev></italic> values of selected morphological structures of females of <italic><tp:taxon-name><tp:taxon-name-part taxon-name-part-type="genus" reg="Milnesium">Milnesium</tp:taxon-name-part> <tp:taxon-name-part taxon-name-part-type="species" reg="wrightae">wrightae</tp:taxon-name-part></tp:taxon-name></italic> sp. nov. mounted in Hoyer’s medium (N – number of specimens/structures measured, RANGE refers to the smallest and the largest structure among all measured specimens; <abbrev xmlns:xlink="http://www.w3.org/1999/xlink" xlink:title="standard deviation" id="ABBRID0E3SAK" xlink:type="simple">SD</abbrev> – standard deviation, <italic><abbrev xmlns:xlink="http://www.w3.org/1999/xlink" xlink:title="ratio of the length of a given structure to the length of the buccal tube expressed as a percentage" id="ABBRID0EBTAK" xlink:type="simple">pt</abbrev></italic> – ratio of the length of a given structure to the length of the buccal tube expressed as a percentage).</p></caption><table id="TID0EFDDK" rules="all"><tbody><tr><th rowspan="2" colspan="1">Character</th><th rowspan="2" colspan="1">N</th><th rowspan="1" colspan="6">Range</th><th rowspan="1" colspan="2">Mean</th><th rowspan="1" colspan="2">
                        <abbrev xmlns:xlink="http://www.w3.org/1999/xlink" xlink:title="standard deviation" id="ABBRID0E1TAK" xlink:type="simple">SD</abbrev>
                      </th><th rowspan="1" colspan="2">Holotype</th></tr><tr><th rowspan="1" colspan="3">µm</th><th rowspan="1" colspan="3">
                        <italic><abbrev xmlns:xlink="http://www.w3.org/1999/xlink" xlink:title="ratio of the length of a given structure to the length of the buccal tube expressed as a percentage" id="ABBRID0EKUAK" xlink:type="simple">pt</abbrev></italic>
                      </th><th rowspan="1" colspan="1">µm</th><th rowspan="1" colspan="1">
                        <italic><abbrev xmlns:xlink="http://www.w3.org/1999/xlink" xlink:title="ratio of the length of a given structure to the length of the buccal tube expressed as a percentage" id="ABBRID0EWUAK" xlink:type="simple">pt</abbrev></italic>
                      </th><th rowspan="1" colspan="1">µm</th><th rowspan="1" colspan="1">
                        <italic><abbrev xmlns:xlink="http://www.w3.org/1999/xlink" xlink:title="ratio of the length of a given structure to the length of the buccal tube expressed as a percentage" id="ABBRID0ECVAK" xlink:type="simple">pt</abbrev></italic>
                      </th><th rowspan="1" colspan="1">µm</th><th rowspan="1" colspan="1">
                        <italic><abbrev xmlns:xlink="http://www.w3.org/1999/xlink" xlink:title="ratio of the length of a given structure to the length of the buccal tube expressed as a percentage" id="ABBRID0EOVAK" xlink:type="simple">pt</abbrev></italic>
                      </th></tr><tr><td rowspan="1" colspan="1">Body length</td><td rowspan="1" colspan="1">17</td><td rowspan="1" colspan="1">329</td><td rowspan="1" colspan="1">–</td><td rowspan="1" colspan="1">553</td><td rowspan="1" colspan="1">–</td><td rowspan="1" colspan="1">–</td><td rowspan="1" colspan="1">–</td><td rowspan="1" colspan="1">448</td><td rowspan="1" colspan="1">–</td><td rowspan="1" colspan="1">60</td><td rowspan="1" colspan="1">–</td><td rowspan="1" colspan="1">515</td><td rowspan="1" colspan="1">–</td></tr><tr><td rowspan="1" colspan="1">Peribuccal papillae length</td><td rowspan="1" colspan="1">12</td><td rowspan="1" colspan="1">6.8</td><td rowspan="1" colspan="1">–</td><td rowspan="1" colspan="1">10.4</td><td rowspan="1" colspan="1">
                        <italic>13.2</italic>
                      </td><td rowspan="1" colspan="1">–</td><td rowspan="1" colspan="1">
                        <italic>16.6</italic>
                      </td><td rowspan="1" colspan="1">9.0</td><td rowspan="1" colspan="1">
                        <italic>14.9</italic>
                      </td><td rowspan="1" colspan="1">1.1</td><td rowspan="1" colspan="1">
                        <italic>1.0</italic>
                      </td><td rowspan="1" colspan="1">9.3</td><td rowspan="1" colspan="1">
                        <italic>15.3</italic>
                      </td></tr><tr><td rowspan="1" colspan="1">Lateral papillae length</td><td rowspan="1" colspan="1">8</td><td rowspan="1" colspan="1">5.1</td><td rowspan="1" colspan="1">–</td><td rowspan="1" colspan="1">8.4</td><td rowspan="1" colspan="1">
                        <italic>10.0</italic>
                      </td><td rowspan="1" colspan="1">–</td><td rowspan="1" colspan="1">
                        <italic>13.0</italic>
                      </td><td rowspan="1" colspan="1">6.7</td><td rowspan="1" colspan="1">
                        <italic>11.3</italic>
                      </td><td rowspan="1" colspan="1">1.0</td><td rowspan="1" colspan="1">
                        <italic>0.9</italic>
                      </td><td rowspan="1" colspan="1">6.1</td><td rowspan="1" colspan="1">
                        <italic>10.0</italic>
                      </td></tr><tr><td rowspan="1" colspan="14">Buccal tube</td></tr><tr><td rowspan="1" colspan="1">Length</td><td rowspan="1" colspan="1">17</td><td rowspan="1" colspan="1">44.8</td><td rowspan="1" colspan="1">–</td><td rowspan="1" colspan="1">65.6</td><td rowspan="1" colspan="1">–</td><td rowspan="1" colspan="1">–</td><td rowspan="1" colspan="1">–</td><td rowspan="1" colspan="1">58.4</td><td rowspan="1" colspan="1">–</td><td rowspan="1" colspan="1">6.5</td><td rowspan="1" colspan="1">–</td><td rowspan="1" colspan="1">60.9</td><td rowspan="1" colspan="1">–</td></tr><tr><td rowspan="1" colspan="1">Stylet support insertion point</td><td rowspan="1" colspan="1">15</td><td rowspan="1" colspan="1">31.2</td><td rowspan="1" colspan="1">–</td><td rowspan="1" colspan="1">45.8</td><td rowspan="1" colspan="1">
                        <italic>69.3</italic>
                      </td><td rowspan="1" colspan="1">–</td><td rowspan="1" colspan="1">
                        <italic>73.2</italic>
                      </td><td rowspan="1" colspan="1">40.8</td><td rowspan="1" colspan="1">
                        <italic>70.6</italic>
                      </td><td rowspan="1" colspan="1">4.7</td><td rowspan="1" colspan="1">
                        <italic>1.1</italic>
                      </td><td rowspan="1" colspan="1">43.9</td><td rowspan="1" colspan="1">
                        <italic>72.1</italic>
                      </td></tr><tr><td rowspan="1" colspan="1">Anterior width</td><td rowspan="1" colspan="1">16</td><td rowspan="1" colspan="1">14.0</td><td rowspan="1" colspan="1">–</td><td rowspan="1" colspan="1">23.0</td><td rowspan="1" colspan="1">
                        <italic>29.5</italic>
                      </td><td rowspan="1" colspan="1">–</td><td rowspan="1" colspan="1">
                        <italic>37.9</italic>
                      </td><td rowspan="1" colspan="1">19.0</td><td rowspan="1" colspan="1">
                        <italic>32.7</italic>
                      </td><td rowspan="1" colspan="1">2.5</td><td rowspan="1" colspan="1">
                        <italic>2.4</italic>
                      </td><td rowspan="1" colspan="1">20.1</td><td rowspan="1" colspan="1">
                        <italic>33.0</italic>
                      </td></tr><tr><td rowspan="1" colspan="1">Standard width</td><td rowspan="1" colspan="1">14</td><td rowspan="1" colspan="1">13.0</td><td rowspan="1" colspan="1">–</td><td rowspan="1" colspan="1">20.7</td><td rowspan="1" colspan="1">
                        <italic>27.5</italic>
                      </td><td rowspan="1" colspan="1">–</td><td rowspan="1" colspan="1">
                        <italic>36.4</italic>
                      </td><td rowspan="1" colspan="1">17.7</td><td rowspan="1" colspan="1">
                        <italic>31.0</italic>
                      </td><td rowspan="1" colspan="1">2.3</td><td rowspan="1" colspan="1">
                        <italic>2.6</italic>
                      </td><td rowspan="1" colspan="1">19.8</td><td rowspan="1" colspan="1">
                        <italic>32.5</italic>
                      </td></tr><tr><td rowspan="1" colspan="1">Posterior width</td><td rowspan="1" colspan="1">14</td><td rowspan="1" colspan="1">12.7</td><td rowspan="1" colspan="1">–</td><td rowspan="1" colspan="1">20.1</td><td rowspan="1" colspan="1">
                        <italic>26.6</italic>
                      </td><td rowspan="1" colspan="1">–</td><td rowspan="1" colspan="1">
                        <italic>33.5</italic>
                      </td><td rowspan="1" colspan="1">16.9</td><td rowspan="1" colspan="1">
                        <italic>29.6</italic>
                      </td><td rowspan="1" colspan="1">2.2</td><td rowspan="1" colspan="1">
                        <italic>2.3</italic>
                      </td><td rowspan="1" colspan="1">18.9</td><td rowspan="1" colspan="1">
                        <italic>31.0</italic>
                      </td></tr><tr><td rowspan="1" colspan="1">Standard width/length ratio</td><td rowspan="1" colspan="1">14</td><td rowspan="1" colspan="1">28%</td><td rowspan="1" colspan="1">–</td><td rowspan="1" colspan="1">36%</td><td rowspan="1" colspan="1">–</td><td rowspan="1" colspan="1">–</td><td rowspan="1" colspan="1">–</td><td rowspan="1" colspan="1">31%</td><td rowspan="1" colspan="1">–</td><td rowspan="1" colspan="1">3%</td><td rowspan="1" colspan="1">–</td><td rowspan="1" colspan="1">33%</td><td rowspan="1" colspan="1">–</td></tr><tr><td rowspan="1" colspan="1">Posterior/anterior width ratio</td><td rowspan="1" colspan="1">14</td><td rowspan="1" colspan="1">88%</td><td rowspan="1" colspan="1">–</td><td rowspan="1" colspan="1">97%</td><td rowspan="1" colspan="1">–</td><td rowspan="1" colspan="1">–</td><td rowspan="1" colspan="1">–</td><td rowspan="1" colspan="1">91%</td><td rowspan="1" colspan="1">–</td><td rowspan="1" colspan="1">3%</td><td rowspan="1" colspan="1">–</td><td rowspan="1" colspan="1">94%</td><td rowspan="1" colspan="1">–</td></tr><tr><td rowspan="1" colspan="14">Claw 1 lengths</td></tr><tr><td rowspan="1" colspan="1">External primary branch</td><td rowspan="1" colspan="1">16</td><td rowspan="1" colspan="1">11.0</td><td rowspan="1" colspan="1">–</td><td rowspan="1" colspan="1">15.2</td><td rowspan="1" colspan="1">
                        <italic>19.5</italic>
                      </td><td rowspan="1" colspan="1">–</td><td rowspan="1" colspan="1">
                        <italic>24.6</italic>
                      </td><td rowspan="1" colspan="1">13.0</td><td rowspan="1" colspan="1">
                        <italic>21.9</italic>
                      </td><td rowspan="1" colspan="1">1.2</td><td rowspan="1" colspan="1">
                        <italic>1.6</italic>
                      </td><td rowspan="1" colspan="1">13.8</td><td rowspan="1" colspan="1">
                        <italic>22.7</italic>
                      </td></tr><tr><td rowspan="1" colspan="1">External base + secondary branch</td><td rowspan="1" colspan="1">15</td><td rowspan="1" colspan="1">9.6</td><td rowspan="1" colspan="1">–</td><td rowspan="1" colspan="1">14.9</td><td rowspan="1" colspan="1">
                        <italic>19.5</italic>
                      </td><td rowspan="1" colspan="1">–</td><td rowspan="1" colspan="1">
                        <italic>23.4</italic>
                      </td><td rowspan="1" colspan="1">12.6</td><td rowspan="1" colspan="1">
                        <italic>21.2</italic>
                      </td><td rowspan="1" colspan="1">1.4</td><td rowspan="1" colspan="1">
                        <italic>1.0</italic>
                      </td><td rowspan="1" colspan="1">13.8</td><td rowspan="1" colspan="1">
                        <italic>22.7</italic>
                      </td></tr><tr><td rowspan="1" colspan="1">External spur</td><td rowspan="1" colspan="1">7</td><td rowspan="1" colspan="1">2.8</td><td rowspan="1" colspan="1">–</td><td rowspan="1" colspan="1">3.7</td><td rowspan="1" colspan="1">
                        <italic>4.7</italic>
                      </td><td rowspan="1" colspan="1">–</td><td rowspan="1" colspan="1">
                        <italic>5.6</italic>
                      </td><td rowspan="1" colspan="1">3.2</td><td rowspan="1" colspan="1">
                        <italic>5.2</italic>
                      </td><td rowspan="1" colspan="1">0.3</td><td rowspan="1" colspan="1">
                        <italic>0.3</italic>
                      </td><td rowspan="1" colspan="1">?</td><td rowspan="1" colspan="1">?</td></tr><tr><td rowspan="1" colspan="1">External branches length ratio</td><td rowspan="1" colspan="1">14</td><td rowspan="1" colspan="1">87%</td><td rowspan="1" colspan="1">–</td><td rowspan="1" colspan="1">103%</td><td rowspan="1" colspan="1">–</td><td rowspan="1" colspan="1">–</td><td rowspan="1" colspan="1">–</td><td rowspan="1" colspan="1">97%</td><td rowspan="1" colspan="1">–</td><td rowspan="1" colspan="1">5%</td><td rowspan="1" colspan="1">–</td><td rowspan="1" colspan="1">100%</td><td rowspan="1" colspan="1">–</td></tr><tr><td rowspan="1" colspan="1">Internal primary branch</td><td rowspan="1" colspan="1">16</td><td rowspan="1" colspan="1">10.9</td><td rowspan="1" colspan="1">–</td><td rowspan="1" colspan="1">14.0</td><td rowspan="1" colspan="1">
                        <italic>19.4</italic>
                      </td><td rowspan="1" colspan="1">–</td><td rowspan="1" colspan="1">
                        <italic>24.6</italic>
                      </td><td rowspan="1" colspan="1">12.4</td><td rowspan="1" colspan="1">
                        <italic>20.9</italic>
                      </td><td rowspan="1" colspan="1">0.9</td><td rowspan="1" colspan="1">
                        <italic>1.4</italic>
                      </td><td rowspan="1" colspan="1">12.7</td><td rowspan="1" colspan="1">
                        <italic>20.9</italic>
                      </td></tr><tr><td rowspan="1" colspan="1">Internal base + secondary branch</td><td rowspan="1" colspan="1">16</td><td rowspan="1" colspan="1">9.0</td><td rowspan="1" colspan="1">–</td><td rowspan="1" colspan="1">14.0</td><td rowspan="1" colspan="1">
                        <italic>18.9</italic>
                      </td><td rowspan="1" colspan="1">–</td><td rowspan="1" colspan="1">
                        <italic>21.7</italic>
                      </td><td rowspan="1" colspan="1">12.1</td><td rowspan="1" colspan="1">
                        <italic>20.4</italic>
                      </td><td rowspan="1" colspan="1">1.4</td><td rowspan="1" colspan="1">
                        <italic>0.8</italic>
                      </td><td rowspan="1" colspan="1">12.8</td><td rowspan="1" colspan="1">
                        <italic>21.0</italic>
                      </td></tr><tr><td rowspan="1" colspan="1">Internal spur</td><td rowspan="1" colspan="1">13</td><td rowspan="1" colspan="1">2.8</td><td rowspan="1" colspan="1">–</td><td rowspan="1" colspan="1">3.6</td><td rowspan="1" colspan="1">
                        <italic>4.7</italic>
                      </td><td rowspan="1" colspan="1">–</td><td rowspan="1" colspan="1">
                        <italic>6.5</italic>
                      </td><td rowspan="1" colspan="1">3.1</td><td rowspan="1" colspan="1">
                        <italic>5.2</italic>
                      </td><td rowspan="1" colspan="1">0.3</td><td rowspan="1" colspan="1">
                        <italic>0.5</italic>
                      </td><td rowspan="1" colspan="1">3.2</td><td rowspan="1" colspan="1">
                        <italic>5.3</italic>
                      </td></tr><tr><td rowspan="1" colspan="1">Internal branches length ratio</td><td rowspan="1" colspan="1">15</td><td rowspan="1" colspan="1">83%</td><td rowspan="1" colspan="1">–</td><td rowspan="1" colspan="1">103%</td><td rowspan="1" colspan="1">–</td><td rowspan="1" colspan="1">–</td><td rowspan="1" colspan="1">–</td><td rowspan="1" colspan="1">98%</td><td rowspan="1" colspan="1">–</td><td rowspan="1" colspan="1">7%</td><td rowspan="1" colspan="1">–</td><td rowspan="1" colspan="1">101%</td><td rowspan="1" colspan="1">–</td></tr><tr><td rowspan="1" colspan="14">Claw 2 lengths</td></tr><tr><td rowspan="1" colspan="1">External primary branch</td><td rowspan="1" colspan="1">15</td><td rowspan="1" colspan="1">10.6</td><td rowspan="1" colspan="1">–</td><td rowspan="1" colspan="1">15.3</td><td rowspan="1" colspan="1">
                        <italic>20.5</italic>
                      </td><td rowspan="1" colspan="1">–</td><td rowspan="1" colspan="1">
                        <italic>26.0</italic>
                      </td><td rowspan="1" colspan="1">13.3</td><td rowspan="1" colspan="1">
                        <italic>22.4</italic>
                      </td><td rowspan="1" colspan="1">1.2</td><td rowspan="1" colspan="1">
                        <italic>1.5</italic>
                      </td><td rowspan="1" colspan="1">14.6</td><td rowspan="1" colspan="1">
                        <italic>24.0</italic>
                      </td></tr><tr><td rowspan="1" colspan="1">External base + secondary branch</td><td rowspan="1" colspan="1">14</td><td rowspan="1" colspan="1">9.3</td><td rowspan="1" colspan="1">–</td><td rowspan="1" colspan="1">13.7</td><td rowspan="1" colspan="1">
                        <italic>18.8</italic>
                      </td><td rowspan="1" colspan="1">–</td><td rowspan="1" colspan="1">
                        <italic>21.5</italic>
                      </td><td rowspan="1" colspan="1">12.2</td><td rowspan="1" colspan="1">
                        <italic>20.5</italic>
                      </td><td rowspan="1" colspan="1">1.4</td><td rowspan="1" colspan="1">
                        <italic>0.7</italic>
                      </td><td rowspan="1" colspan="1">12.5</td><td rowspan="1" colspan="1">
                        <italic>20.5</italic>
                      </td></tr><tr><td rowspan="1" colspan="1">External spur</td><td rowspan="1" colspan="1">8</td><td rowspan="1" colspan="1">3.1</td><td rowspan="1" colspan="1">–</td><td rowspan="1" colspan="1">4.1</td><td rowspan="1" colspan="1">
                        <italic>4.9</italic>
                      </td><td rowspan="1" colspan="1">–</td><td rowspan="1" colspan="1">
                        <italic>6.7</italic>
                      </td><td rowspan="1" colspan="1">3.4</td><td rowspan="1" colspan="1">
                        <italic>5.5</italic>
                      </td><td rowspan="1" colspan="1">0.3</td><td rowspan="1" colspan="1">
                        <italic>0.6</italic>
                      </td><td rowspan="1" colspan="1">4.1</td><td rowspan="1" colspan="1">
                        <italic>6.7</italic>
                      </td></tr><tr><td rowspan="1" colspan="1">External branches length ratio</td><td rowspan="1" colspan="1">13</td><td rowspan="1" colspan="1">78%</td><td rowspan="1" colspan="1">–</td><td rowspan="1" colspan="1">103%</td><td rowspan="1" colspan="1">–</td><td rowspan="1" colspan="1">–</td><td rowspan="1" colspan="1">–</td><td rowspan="1" colspan="1">92%</td><td rowspan="1" colspan="1">–</td><td rowspan="1" colspan="1">7%</td><td rowspan="1" colspan="1">–</td><td rowspan="1" colspan="1">86%</td><td rowspan="1" colspan="1">–</td></tr><tr><td rowspan="1" colspan="1">Internal primary branch</td><td rowspan="1" colspan="1">14</td><td rowspan="1" colspan="1">10.9</td><td rowspan="1" colspan="1">–</td><td rowspan="1" colspan="1">15.0</td><td rowspan="1" colspan="1">
                        <italic>19.2</italic>
                      </td><td rowspan="1" colspan="1">–</td><td rowspan="1" colspan="1">
                        <italic>24.3</italic>
                      </td><td rowspan="1" colspan="1">12.5</td><td rowspan="1" colspan="1">
                        <italic>21.3</italic>
                      </td><td rowspan="1" colspan="1">1.1</td><td rowspan="1" colspan="1">
                        <italic>1.7</italic>
                      </td><td rowspan="1" colspan="1">13.5</td><td rowspan="1" colspan="1">
                        <italic>22.2</italic>
                      </td></tr><tr><td rowspan="1" colspan="1">Internal base + secondary branch</td><td rowspan="1" colspan="1">15</td><td rowspan="1" colspan="1">9.0</td><td rowspan="1" colspan="1">–</td><td rowspan="1" colspan="1">14.2</td><td rowspan="1" colspan="1">
                        <italic>18.0</italic>
                      </td><td rowspan="1" colspan="1">–</td><td rowspan="1" colspan="1">
                        <italic>22.3</italic>
                      </td><td rowspan="1" colspan="1">12.1</td><td rowspan="1" colspan="1">
                        <italic>20.2</italic>
                      </td><td rowspan="1" colspan="1">1.5</td><td rowspan="1" colspan="1">
                        <italic>1.0</italic>
                      </td><td rowspan="1" colspan="1">12.9</td><td rowspan="1" colspan="1">
                        <italic>21.2</italic>
                      </td></tr><tr><td rowspan="1" colspan="1">Internal spur</td><td rowspan="1" colspan="1">12</td><td rowspan="1" colspan="1">2.6</td><td rowspan="1" colspan="1">–</td><td rowspan="1" colspan="1">4.6</td><td rowspan="1" colspan="1">
                        <italic>4.3</italic>
                      </td><td rowspan="1" colspan="1">–</td><td rowspan="1" colspan="1">
                        <italic>6.9</italic>
                      </td><td rowspan="1" colspan="1">3.4</td><td rowspan="1" colspan="1">
                        <italic>5.7</italic>
                      </td><td rowspan="1" colspan="1">0.6</td><td rowspan="1" colspan="1">
                        <italic>0.7</italic>
                      </td><td rowspan="1" colspan="1">3.7</td><td rowspan="1" colspan="1">
                        <italic>6.1</italic>
                      </td></tr><tr><td rowspan="1" colspan="1">Internal branches length ratio</td><td rowspan="1" colspan="1">13</td><td rowspan="1" colspan="1">82%</td><td rowspan="1" colspan="1">–</td><td rowspan="1" colspan="1">103%</td><td rowspan="1" colspan="1">–</td><td rowspan="1" colspan="1">–</td><td rowspan="1" colspan="1">–</td><td rowspan="1" colspan="1">95%</td><td rowspan="1" colspan="1">–</td><td rowspan="1" colspan="1">8%</td><td rowspan="1" colspan="1">–</td><td rowspan="1" colspan="1">96%</td><td rowspan="1" colspan="1">–</td></tr><tr><td rowspan="1" colspan="14">Claw 3 lengths</td></tr><tr><td rowspan="1" colspan="1">External primary branch</td><td rowspan="1" colspan="1">17</td><td rowspan="1" colspan="1">10.8</td><td rowspan="1" colspan="1">–</td><td rowspan="1" colspan="1">15.2</td><td rowspan="1" colspan="1">
                        <italic>19.0</italic>
                      </td><td rowspan="1" colspan="1">–</td><td rowspan="1" colspan="1">
                        <italic>26.5</italic>
                      </td><td rowspan="1" colspan="1">13.2</td><td rowspan="1" colspan="1">
                        <italic>22.6</italic>
                      </td><td rowspan="1" colspan="1">1.4</td><td rowspan="1" colspan="1">
                        <italic>1.7</italic>
                      </td><td rowspan="1" colspan="1">?</td><td rowspan="1" colspan="1">?</td></tr><tr><td rowspan="1" colspan="1">External base + secondary branch</td><td rowspan="1" colspan="1">16</td><td rowspan="1" colspan="1">9.5</td><td rowspan="1" colspan="1">–</td><td rowspan="1" colspan="1">15.7</td><td rowspan="1" colspan="1">
                        <italic>19.1</italic>
                      </td><td rowspan="1" colspan="1">–</td><td rowspan="1" colspan="1">
                        <italic>24.7</italic>
                      </td><td rowspan="1" colspan="1">12.0</td><td rowspan="1" colspan="1">
                        <italic>20.7</italic>
                      </td><td rowspan="1" colspan="1">1.6</td><td rowspan="1" colspan="1">
                        <italic>1.4</italic>
                      </td><td rowspan="1" colspan="1">?</td><td rowspan="1" colspan="1">?</td></tr><tr><td rowspan="1" colspan="1">External spur</td><td rowspan="1" colspan="1">7</td><td rowspan="1" colspan="1">3.0</td><td rowspan="1" colspan="1">–</td><td rowspan="1" colspan="1">4.0</td><td rowspan="1" colspan="1">
                        <italic>4.9</italic>
                      </td><td rowspan="1" colspan="1">–</td><td rowspan="1" colspan="1">
                        <italic>6.8</italic>
                      </td><td rowspan="1" colspan="1">3.3</td><td rowspan="1" colspan="1">
                        <italic>5.5</italic>
                      </td><td rowspan="1" colspan="1">0.4</td><td rowspan="1" colspan="1">
                        <italic>0.7</italic>
                      </td><td rowspan="1" colspan="1">?</td><td rowspan="1" colspan="1">?</td></tr><tr><td rowspan="1" colspan="1">External branches length ratio</td><td rowspan="1" colspan="1">16</td><td rowspan="1" colspan="1">79%</td><td rowspan="1" colspan="1">–</td><td rowspan="1" colspan="1">103%</td><td rowspan="1" colspan="1">–</td><td rowspan="1" colspan="1">–</td><td rowspan="1" colspan="1">–</td><td rowspan="1" colspan="1">92%</td><td rowspan="1" colspan="1">–</td><td rowspan="1" colspan="1">6%</td><td rowspan="1" colspan="1">–</td><td rowspan="1" colspan="1">?</td><td rowspan="1" colspan="1">–</td></tr><tr><td rowspan="1" colspan="1">Internal primary branch</td><td rowspan="1" colspan="1">17</td><td rowspan="1" colspan="1">10.7</td><td rowspan="1" colspan="1">–</td><td rowspan="1" colspan="1">14.1</td><td rowspan="1" colspan="1">
                        <italic>19.2</italic>
                      </td><td rowspan="1" colspan="1">–</td><td rowspan="1" colspan="1">
                        <italic>25.0</italic>
                      </td><td rowspan="1" colspan="1">12.4</td><td rowspan="1" colspan="1">
                        <italic>21.3</italic>
                      </td><td rowspan="1" colspan="1">1.1</td><td rowspan="1" colspan="1">
                        <italic>1.7</italic>
                      </td><td rowspan="1" colspan="1">?</td><td rowspan="1" colspan="1">?</td></tr><tr><td rowspan="1" colspan="1">Internal base + secondary branch</td><td rowspan="1" colspan="1">16</td><td rowspan="1" colspan="1">9.0</td><td rowspan="1" colspan="1">–</td><td rowspan="1" colspan="1">14.1</td><td rowspan="1" colspan="1">
                        <italic>17.8</italic>
                      </td><td rowspan="1" colspan="1">–</td><td rowspan="1" colspan="1">
                        <italic>21.8</italic>
                      </td><td rowspan="1" colspan="1">11.5</td><td rowspan="1" colspan="1">
                        <italic>19.7</italic>
                      </td><td rowspan="1" colspan="1">1.5</td><td rowspan="1" colspan="1">
                        <italic>1.1</italic>
                      </td><td rowspan="1" colspan="1">?</td><td rowspan="1" colspan="1">?</td></tr><tr><td rowspan="1" colspan="1">Internal spur</td><td rowspan="1" colspan="1">10</td><td rowspan="1" colspan="1">2.4</td><td rowspan="1" colspan="1">–</td><td rowspan="1" colspan="1">4.0</td><td rowspan="1" colspan="1">
                        <italic>4.1</italic>
                      </td><td rowspan="1" colspan="1">–</td><td rowspan="1" colspan="1">
                        <italic>6.8</italic>
                      </td><td rowspan="1" colspan="1">3.3</td><td rowspan="1" colspan="1">
                        <italic>5.7</italic>
                      </td><td rowspan="1" colspan="1">0.5</td><td rowspan="1" colspan="1">
                        <italic>0.9</italic>
                      </td><td rowspan="1" colspan="1">?</td><td rowspan="1" colspan="1">?</td></tr><tr><td rowspan="1" colspan="1">Internal branches length ratio</td><td rowspan="1" colspan="1">16</td><td rowspan="1" colspan="1">80%</td><td rowspan="1" colspan="1">–</td><td rowspan="1" colspan="1">102%</td><td rowspan="1" colspan="1">–</td><td rowspan="1" colspan="1">–</td><td rowspan="1" colspan="1">–</td><td rowspan="1" colspan="1">93%</td><td rowspan="1" colspan="1">–</td><td rowspan="1" colspan="1">7%</td><td rowspan="1" colspan="1">–</td><td rowspan="1" colspan="1">?</td><td rowspan="1" colspan="1">–</td></tr><tr><td rowspan="1" colspan="14">Claw 4 lengths</td></tr><tr><td rowspan="1" colspan="1">Anterior primary branch</td><td rowspan="1" colspan="1">12</td><td rowspan="1" colspan="1">12.6</td><td rowspan="1" colspan="1">–</td><td rowspan="1" colspan="1">18.4</td><td rowspan="1" colspan="1">
                        <italic>23.7</italic>
                      </td><td rowspan="1" colspan="1">–</td><td rowspan="1" colspan="1">
                        <italic>28.9</italic>
                      </td><td rowspan="1" colspan="1">15.2</td><td rowspan="1" colspan="1">
                        <italic>25.8</italic>
                      </td><td rowspan="1" colspan="1">1.6</td><td rowspan="1" colspan="1">
                        <italic>1.9</italic>
                      </td><td rowspan="1" colspan="1">15.8</td><td rowspan="1" colspan="1">
                        <italic>25.9</italic>
                      </td></tr><tr><td rowspan="1" colspan="1">Anterior base + secondary branch</td><td rowspan="1" colspan="1">12</td><td rowspan="1" colspan="1">11.2</td><td rowspan="1" colspan="1">–</td><td rowspan="1" colspan="1">17.4</td><td rowspan="1" colspan="1">
                        <italic>22.6</italic>
                      </td><td rowspan="1" colspan="1">–</td><td rowspan="1" colspan="1">
                        <italic>27.5</italic>
                      </td><td rowspan="1" colspan="1">14.7</td><td rowspan="1" colspan="1">
                        <italic>25.0</italic>
                      </td><td rowspan="1" colspan="1">1.8</td><td rowspan="1" colspan="1">
                        <italic>1.6</italic>
                      </td><td rowspan="1" colspan="1">16.5</td><td rowspan="1" colspan="1">
                        <italic>27.1</italic>
                      </td></tr><tr><td rowspan="1" colspan="1">Anterior spur</td><td rowspan="1" colspan="1">7</td><td rowspan="1" colspan="1">2.7</td><td rowspan="1" colspan="1">–</td><td rowspan="1" colspan="1">5.2</td><td rowspan="1" colspan="1">
                        <italic>5.6</italic>
                      </td><td rowspan="1" colspan="1">–</td><td rowspan="1" colspan="1">
                        <italic>8.2</italic>
                      </td><td rowspan="1" colspan="1">3.7</td><td rowspan="1" colspan="1">
                        <italic>6.3</italic>
                      </td><td rowspan="1" colspan="1">0.8</td><td rowspan="1" colspan="1">
                        <italic>0.9</italic>
                      </td><td rowspan="1" colspan="1">4.2</td><td rowspan="1" colspan="1">
                        <italic>6.9</italic>
                      </td></tr><tr><td rowspan="1" colspan="1">Anterior branches length ratio</td><td rowspan="1" colspan="1">11</td><td rowspan="1" colspan="1">85%</td><td rowspan="1" colspan="1">–</td><td rowspan="1" colspan="1">104%</td><td rowspan="1" colspan="1">–</td><td rowspan="1" colspan="1">–</td><td rowspan="1" colspan="1">–</td><td rowspan="1" colspan="1">97%</td><td rowspan="1" colspan="1">–</td><td rowspan="1" colspan="1">6%</td><td rowspan="1" colspan="1">–</td><td rowspan="1" colspan="1">104%</td><td rowspan="1" colspan="1">–</td></tr><tr><td rowspan="1" colspan="1">Posterior primary branch</td><td rowspan="1" colspan="1">12</td><td rowspan="1" colspan="1">11.7</td><td rowspan="1" colspan="1">–</td><td rowspan="1" colspan="1">20.0</td><td rowspan="1" colspan="1">
                        <italic>23.7</italic>
                      </td><td rowspan="1" colspan="1">–</td><td rowspan="1" colspan="1">
                        <italic>31.4</italic>
                      </td><td rowspan="1" colspan="1">16.0</td><td rowspan="1" colspan="1">
                        <italic>27.3</italic>
                      </td><td rowspan="1" colspan="1">2.2</td><td rowspan="1" colspan="1">
                        <italic>2.0</italic>
                      </td><td rowspan="1" colspan="1">17.5</td><td rowspan="1" colspan="1">
                        <italic>28.7</italic>
                      </td></tr><tr><td rowspan="1" colspan="1">Posterior base + secondary branch</td><td rowspan="1" colspan="1">11</td><td rowspan="1" colspan="1">12.1</td><td rowspan="1" colspan="1">–</td><td rowspan="1" colspan="1">18.5</td><td rowspan="1" colspan="1">
                        <italic>24.0</italic>
                      </td><td rowspan="1" colspan="1">–</td><td rowspan="1" colspan="1">
                        <italic>28.9</italic>
                      </td><td rowspan="1" colspan="1">15.6</td><td rowspan="1" colspan="1">
                        <italic>26.5</italic>
                      </td><td rowspan="1" colspan="1">2.2</td><td rowspan="1" colspan="1">
                        <italic>1.8</italic>
                      </td><td rowspan="1" colspan="1">17.5</td><td rowspan="1" colspan="1">
                        <italic>28.7</italic>
                      </td></tr><tr><td rowspan="1" colspan="1">Posterior spur</td><td rowspan="1" colspan="1">7</td><td rowspan="1" colspan="1">2.9</td><td rowspan="1" colspan="1">–</td><td rowspan="1" colspan="1">5.2</td><td rowspan="1" colspan="1">
                        <italic>5.3</italic>
                      </td><td rowspan="1" colspan="1">–</td><td rowspan="1" colspan="1">
                        <italic>8.2</italic>
                      </td><td rowspan="1" colspan="1">3.8</td><td rowspan="1" colspan="1">
                        <italic>6.7</italic>
                      </td><td rowspan="1" colspan="1">0.9</td><td rowspan="1" colspan="1">
                        <italic>1.0</italic>
                      </td><td rowspan="1" colspan="1">4.4</td><td rowspan="1" colspan="1">
                        <italic>7.2</italic>
                      </td></tr><tr><td rowspan="1" colspan="1">Posterior branches length ratio</td><td rowspan="1" colspan="1">10</td><td rowspan="1" colspan="1">92%</td><td rowspan="1" colspan="1">–</td><td rowspan="1" colspan="1">103%</td><td rowspan="1" colspan="1">–</td><td rowspan="1" colspan="1">–</td><td rowspan="1" colspan="1">–</td><td rowspan="1" colspan="1">98%</td><td rowspan="1" colspan="1">–</td><td rowspan="1" colspan="1">4%</td><td rowspan="1" colspan="1">–</td><td rowspan="1" colspan="1">100%</td><td rowspan="1" colspan="1">–</td></tr></tbody></table></table-wrap><p>Claws of the <italic><tp:taxon-name><tp:taxon-name-part taxon-name-part-type="genus" reg="Milnesium">Milnesium</tp:taxon-name-part></tp:taxon-name></italic> type, stout (Figs <xref ref-type="fig" rid="F3">8</xref>–<xref ref-type="fig" rid="F4">11</xref>). Primary branches on all legs with small, but distinct accessory points detaching from the branch at its greatest curvature (Fig. <xref ref-type="fig" rid="F4">10</xref>, empty arrowhead). Secondary branches of claws similar in length to primary branches and sometimes even longer. Secondary branches with rounded basal thickenings (Figs <xref ref-type="fig" rid="F4">9–11</xref>). Secondary branches on legs I–III with three points, secondary claws of anterior and posterior claws IV with four points (claw configuration: [3-3]–[4-4]). The fourth point on secondary branches is always very small and located near the base of the claw (Figs <xref ref-type="fig" rid="F4">10–11</xref>, arrowheads). Single, long transverse, cuticular bars present under claws I–III (Fig. <xref ref-type="fig" rid="F4">9</xref>, arrow).</p><fig id="F4" position="float" orientation="portrait"><object-id xmlns:xlink="http://www.w3.org/1999/xlink" content-type="doi" xlink:type="simple">10.3897/zookeys.884.29469.figures9-11</object-id><object-id xmlns:xlink="http://www.w3.org/1999/xlink" content-type="arpha" xlink:type="simple">9832F49D-733B-538B-8731-418C36EFBD81</object-id><label>Figures 9–11.</label><caption><p><italic><tp:taxon-name><tp:taxon-name-part taxon-name-part-type="genus" reg="Milnesium">Milnesium</tp:taxon-name-part> <tp:taxon-name-part taxon-name-part-type="species" reg="wrightae">wrightae</tp:taxon-name-part></tp:taxon-name></italic> sp. nov. <bold>9</bold> Claws I (paratype), arrow indicates bar under claw <bold>10</bold> claws IV (holotype), empty arrowhead indicates small accessory point, filled arrowheads indicate the fourth points on secondary branches near the base of the claw <bold>11</bold> focus on the fourth points on secondary branches near the base of the claw IV (holotype, filled arrowheads). All in <abbrev xmlns:xlink="http://www.w3.org/1999/xlink" xlink:title="phase contrast light microscope" id="ABBRID0E24CK" xlink:type="simple">PCM</abbrev>.</p></caption><graphic xmlns:xlink="http://www.w3.org/1999/xlink" xlink:href="zookeys-884-001-g004.jpg" position="float" orientation="portrait" xlink:type="simple" id="oo_351017.jpg"><uri content-type="original_file" xlink:type="simple">https://binary.pensoft.net/fig/351017</uri></graphic></fig><p><bold><italic>Males</italic></bold> unknown.</p><p><bold><italic>Eggs</italic></bold> oval, smooth and deposited in the exuvium as in all other known <italic><tp:taxon-name><tp:taxon-name-part taxon-name-part-type="genus" reg="Milnesium">Milnesium</tp:taxon-name-part></tp:taxon-name></italic> species.</p></tp:treatment-sec><tp:treatment-sec sec-type="DNA sequences" id="SECID0EZ5CK"><title>DNA sequences.</title><p>We obtained good quality sequences for the applied molecular markers: 28S rRNA sequence (GenBank: <ext-link xmlns:xlink="http://www.w3.org/1999/xlink" ext-link-type="gen" xlink:href="MN191504" xlink:type="simple">MN191504</ext-link>), 638 bp long; <abbrev xmlns:xlink="http://www.w3.org/1999/xlink" xlink:title="cytochrome oxidase subunit I" id="ABBRID0EE6CK" xlink:type="simple">COI</abbrev> sequence (GenBank: <ext-link xmlns:xlink="http://www.w3.org/1999/xlink" ext-link-type="gen" xlink:href="MN187057" xlink:type="simple">MN187057</ext-link>), 638 bp long; ITS-2 sequence (GenBank: <ext-link xmlns:xlink="http://www.w3.org/1999/xlink" ext-link-type="gen" xlink:href="MN239907" xlink:type="simple">MN239907</ext-link>), 392 bp long.</p></tp:treatment-sec><tp:treatment-sec sec-type="remarks" id="SECID0ES6CK"><title>Remarks.</title><p>The fourth points on secondary branches of posterior claws can be barely visible or not visible at all in some positions of the specimens.</p></tp:treatment-sec><tp:treatment-sec sec-type="type locality" id="SECID0EX6CK"><title>Type locality.</title><p>Madagascar, <named-content xmlns:xlink="http://www.w3.org/1999/xlink" content-type="dwc:verbatimCoordinates" xlink:type="simple"><named-content content-type="geo-json" specific-use="{&#34;type&#34;:&#34;Point&#34;,&#34;coordinates&#34;:[46.720583,-22.617917]}" id="NCID0EAADK" xlink:type="simple">22°37'04.5"S, 46°43'14.1"E</named-content></named-content>, ca. 1198 m asl, Fianarantsoa Province, Ivohibory forest.</p></tp:treatment-sec><tp:treatment-sec sec-type="etymology" id="SECID0EEADK"><title>Etymology.</title><p>This species is named after Patricia Chapple Wright, an American primatologist and conservationist, best known for her studies on lemurs. She contributed to the establishment of the Ranomafana National Park in Madagascar. She also organized and led the expedition to the Ivohibory forest, during which several new species of tardigrades were found, including this species.</p></tp:treatment-sec><tp:treatment-sec sec-type="Type depositories" id="SECID0EJADK"><title>Type depositories.</title><p>The holotype and 23 paratypes (slides: MAD109/1, MAD109/3, MAD109/4, MAD109/5, MAD109/7) are deposited at the Department of Animal Taxonomy and Ecology, Adam Mickiewicz University in Poznań, Uniwersytetu Poznańskiego 6, Poznań, Poland, five paratypes (slides: MAD109/2) are deposited at the Institute of Zoology and Biomedical Research, Jagiellonian University, Gronostajowa 9,30-387, Kraków, Poland.</p></tp:treatment-sec><tp:treatment-sec sec-type="Morphological differential diagnosis" id="SECID0EOADK"><title>Morphological differential diagnosis.</title><p>The new species, by the presence of four points on secondary branches of claws IV, is most similar to <italic><tp:taxon-name><tp:taxon-name-part taxon-name-part-type="genus" reg="Milnesium">Mil.</tp:taxon-name-part> <tp:taxon-name-part taxon-name-part-type="species" reg="quadrifidum">quadrifidum</tp:taxon-name-part></tp:taxon-name></italic> Nederström, 1919, which is the only valid <italic><tp:taxon-name><tp:taxon-name-part taxon-name-part-type="genus" reg="Milnesium">Milnesium</tp:taxon-name-part></tp:taxon-name></italic> species with four points on secondary branches of all claws. However, <italic><tp:taxon-name><tp:taxon-name-part taxon-name-part-type="genus" reg="Milnesium">Mil.</tp:taxon-name-part> <tp:taxon-name-part taxon-name-part-type="species" reg="wrightae">wrightae</tp:taxon-name-part></tp:taxon-name></italic> sp. nov. differs from <italic><tp:taxon-name><tp:taxon-name-part taxon-name-part-type="genus" reg="Milnesium">Mil.</tp:taxon-name-part> <tp:taxon-name-part taxon-name-part-type="species" reg="quadrifidum">quadrifidum</tp:taxon-name-part></tp:taxon-name></italic> not only by claw configuration ([4-4]–[4-4] in <italic><tp:taxon-name><tp:taxon-name-part taxon-name-part-type="genus" reg="Milnesium">Mil.</tp:taxon-name-part> <tp:taxon-name-part taxon-name-part-type="species" reg="quadrifidum">quadrifidum</tp:taxon-name-part></tp:taxon-name></italic> vs. [3-3]–[4-4] in <italic><tp:taxon-name><tp:taxon-name-part taxon-name-part-type="genus" reg="Milnesium">Mil.</tp:taxon-name-part> <tp:taxon-name-part taxon-name-part-type="species" reg="wrightae">wrightae</tp:taxon-name-part></tp:taxon-name></italic> sp. nov.), but also by the position of fourth points on secondary branches of claws IV (located near the base of the claw in the new species <italic>vs.</italic> near the top of the claw in <italic><tp:taxon-name><tp:taxon-name-part taxon-name-part-type="genus" reg="Milnesium">Mil.</tp:taxon-name-part> <tp:taxon-name-part taxon-name-part-type="species" reg="quadrifidum">quadrifidum</tp:taxon-name-part></tp:taxon-name></italic>). Additionally, all secondary branch points have similar length in <italic><tp:taxon-name><tp:taxon-name-part taxon-name-part-type="genus" reg="Milnesium">Mil.</tp:taxon-name-part> <tp:taxon-name-part taxon-name-part-type="species" reg="quadrifidum">quadrifidum</tp:taxon-name-part></tp:taxon-name></italic>, whereas the fourth points are very clearly smaller than the others in <italic><tp:taxon-name><tp:taxon-name-part taxon-name-part-type="genus" reg="Milnesium">Mil.</tp:taxon-name-part> <tp:taxon-name-part taxon-name-part-type="species" reg="wrightae">wrightae</tp:taxon-name-part></tp:taxon-name></italic> sp. nov.</p></tp:treatment-sec><tp:treatment-sec sec-type="Genotypic differential diagnosis" id="SECID0EVDDK"><title>Genotypic differential diagnosis.</title><p>The ranges of uncorrected genetic p-distances between the <italic><tp:taxon-name><tp:taxon-name-part taxon-name-part-type="genus" reg="Milnesium">Mil.</tp:taxon-name-part> <tp:taxon-name-part taxon-name-part-type="species" reg="wrightae">wrightae</tp:taxon-name-part></tp:taxon-name></italic> sp. nov. and species of the genus <italic><tp:taxon-name><tp:taxon-name-part taxon-name-part-type="genus" reg="Milnesium">Milnesium</tp:taxon-name-part></tp:taxon-name></italic>, for which molecular marker sequences are available from GenBank (see Table <xref ref-type="table" rid="T6">6</xref> for details), are as follows:</p><p>1. 28S rRNA: 5.7–8.0% (6.7% on average), with the most similar being <italic><tp:taxon-name><tp:taxon-name-part taxon-name-part-type="genus" reg="Milnesium">Milnesium</tp:taxon-name-part></tp:taxon-name></italic> sp. from North America (<ext-link xmlns:xlink="http://www.w3.org/1999/xlink" ext-link-type="gen" xlink:href="JX888585.1" xlink:type="simple">JX888585.1</ext-link>, <ext-link xmlns:xlink="http://www.w3.org/1999/xlink" ext-link-type="gen" xlink:href="JX888586.1" xlink:type="simple">JX888586.1</ext-link>, <ext-link xmlns:xlink="http://www.w3.org/1999/xlink" ext-link-type="gen" xlink:href="JX888587.1" xlink:type="simple">JX888587.1</ext-link>) (unpublished) and the least similar being <italic><tp:taxon-name><tp:taxon-name-part taxon-name-part-type="genus" reg="Milnesium">Mil.</tp:taxon-name-part> <tp:taxon-name-part taxon-name-part-type="species" reg="tumanovi">t.</tp:taxon-name-part> <tp:taxon-name-part taxon-name-part-type="subspecies" reg="tardigradum">tardigradum</tp:taxon-name-part></tp:taxon-name></italic> from Poland (<ext-link xmlns:xlink="http://www.w3.org/1999/xlink" ext-link-type="gen" xlink:href="KC138808.1" xlink:type="simple">KC138808.1</ext-link> and <ext-link xmlns:xlink="http://www.w3.org/1999/xlink" ext-link-type="gen" xlink:href="KC138809.1" xlink:type="simple">KC138809.1</ext-link>) (unpublished);</p><p>2. <abbrev xmlns:xlink="http://www.w3.org/1999/xlink" xlink:title="cytochrome oxidase subunit I" id="ABBRID0EEGDK" xlink:type="simple">COI</abbrev>: 17.7–38.4% (22.0 % on average), with the most similar being <italic><tp:taxon-name><tp:taxon-name-part taxon-name-part-type="genus" reg="Milnesium">Mil.</tp:taxon-name-part> <tp:taxon-name-part taxon-name-part-type="species" reg="variefidum">variefidum</tp:taxon-name-part></tp:taxon-name></italic> from UK (<ext-link xmlns:xlink="http://www.w3.org/1999/xlink" ext-link-type="gen" xlink:href="KT951663.1" xlink:type="simple">KT951663.1</ext-link>) (<xref ref-type="bibr" rid="B41">Morek et al. 2016</xref>) and the least similar being <italic><tp:taxon-name><tp:taxon-name-part taxon-name-part-type="genus" reg="Milnesium">Mil.</tp:taxon-name-part> <tp:taxon-name-part taxon-name-part-type="species" reg="tumanovi">t.</tp:taxon-name-part> <tp:taxon-name-part taxon-name-part-type="subspecies" reg="tardigradum">tardigradum</tp:taxon-name-part></tp:taxon-name></italic> from Spain (<ext-link xmlns:xlink="http://www.w3.org/1999/xlink" ext-link-type="gen" xlink:href="FJ435810.1" xlink:type="simple">FJ435810.1</ext-link>) (<xref ref-type="bibr" rid="B20">Guil and Giribet 2012</xref>);</p><p>3. ITS-2: 25.6–36.3% (31.5% on average), with the most similar being <italic><tp:taxon-name><tp:taxon-name-part taxon-name-part-type="genus" reg="Milnesium">Mil.</tp:taxon-name-part> <tp:taxon-name-part taxon-name-part-type="species" reg="matheusi">matheusi</tp:taxon-name-part></tp:taxon-name></italic> sp. nov. (present studies) and the least similar being <tp:taxon-name><tp:taxon-name-part taxon-name-part-type="genus" reg="Milnesium">Mil.</tp:taxon-name-part> <tp:taxon-name-part taxon-name-part-type="uncertainty-rank">cf.</tp:taxon-name-part> <tp:taxon-name-part taxon-name-part-type="species" reg="granulatum">granulatum</tp:taxon-name-part></tp:taxon-name> from USA (<ext-link xmlns:xlink="http://www.w3.org/1999/xlink" ext-link-type="gen" xlink:href="MK681879.1" xlink:type="simple">MK681879.1</ext-link>) (<xref ref-type="bibr" rid="B25">Jackson and Meyer 2019</xref>).</p></tp:treatment-sec><tp:treatment-sec><!--Section generated to contain objects referenced in tp:taxon-treatment.--><table-wrap id="T6" position="float" orientation="portrait"><label>Table 6.</label><caption><p>Sequences of 28S rRNA, <abbrev xmlns:xlink="http://www.w3.org/1999/xlink" xlink:title="cytochrome oxidase subunit I" id="ABBRID0EN4CI" xlink:type="simple">COI</abbrev> and ITS-2 of <italic><tp:taxon-name><tp:taxon-name-part taxon-name-part-type="genus" reg="Milnesium">Milnesium</tp:taxon-name-part></tp:taxon-name></italic> taxa available in GenBank and used in differential diagnosis.</p></caption><table id="TID0E5FCK" rules="all"><tbody><tr><th rowspan="1" colspan="1">DNA marker</th><th rowspan="1" colspan="1">Taxon</th><th rowspan="1" colspan="1">Accession number</th><th rowspan="1" colspan="1">Source</th></tr><tr><td rowspan="12" colspan="1">28S rRNA</td><td rowspan="3" colspan="1"><italic><tp:taxon-name><tp:taxon-name-part taxon-name-part-type="genus" reg="Milnesium">Milnesium</tp:taxon-name-part></tp:taxon-name></italic> sp.</td><td rowspan="1" colspan="1">
                        <ext-link xmlns:xlink="http://www.w3.org/1999/xlink" ext-link-type="gen" xlink:href="JX888585.1" xlink:type="simple">JX888585.1</ext-link>
                      </td><td rowspan="1" colspan="1">Adams et. al. unpublished</td></tr><tr><td rowspan="1" colspan="1">
                        <ext-link xmlns:xlink="http://www.w3.org/1999/xlink" ext-link-type="gen" xlink:href="JX888586.1" xlink:type="simple">JX888586.1</ext-link>
                      </td><td rowspan="1" colspan="1">Adams et. al. unpublished</td></tr><tr><td rowspan="1" colspan="1">
                        <ext-link xmlns:xlink="http://www.w3.org/1999/xlink" ext-link-type="gen" xlink:href="JX888587.1" xlink:type="simple">JX888587.1</ext-link>
                      </td><td rowspan="1" colspan="1">Adams et. al. unpublished</td></tr><tr><td rowspan="4" colspan="1">
                        <italic><tp:taxon-name><tp:taxon-name-part taxon-name-part-type="genus" reg="Milnesium">Milnesium</tp:taxon-name-part> <tp:taxon-name-part taxon-name-part-type="species" reg="tardigradum">tardigradum</tp:taxon-name-part></tp:taxon-name></italic>
                      </td><td rowspan="1" colspan="1">
                        <ext-link xmlns:xlink="http://www.w3.org/1999/xlink" ext-link-type="gen" xlink:href="JX888541.1" xlink:type="simple">JX888541.1</ext-link>
                      </td><td rowspan="1" colspan="1">Adams et. al. unpublished</td></tr><tr><td rowspan="1" colspan="1">
                        <ext-link xmlns:xlink="http://www.w3.org/1999/xlink" ext-link-type="gen" xlink:href="JX888540.1" xlink:type="simple">JX888540.1</ext-link>
                      </td><td rowspan="1" colspan="1">Adams et. al. unpublished</td></tr><tr><td rowspan="1" colspan="1">
                        <ext-link xmlns:xlink="http://www.w3.org/1999/xlink" ext-link-type="gen" xlink:href="KC138808.1" xlink:type="simple">KC138808.1</ext-link>
                      </td><td rowspan="1" colspan="1">Zawierucha unpublished</td></tr><tr><td rowspan="1" colspan="1">
                        <ext-link xmlns:xlink="http://www.w3.org/1999/xlink" ext-link-type="gen" xlink:href="KC138809.1" xlink:type="simple">KC138809.1</ext-link>
                      </td><td rowspan="1" colspan="1">Zawierucha unpublished</td></tr><tr><td rowspan="1" colspan="1"><italic><tp:taxon-name><tp:taxon-name-part taxon-name-part-type="genus" reg="Milnesium">Milnesium</tp:taxon-name-part></tp:taxon-name></italic> sp.</td><td rowspan="1" colspan="1">
                        <ext-link xmlns:xlink="http://www.w3.org/1999/xlink" ext-link-type="gen" xlink:href="AY210826.1" xlink:type="simple">AY210826.1</ext-link>
                      </td><td rowspan="1" colspan="1">
                        <xref ref-type="bibr" rid="B31">Mallatt et. al. 2004</xref>
                      </td></tr><tr><td rowspan="2" colspan="1">
                        <italic><tp:taxon-name><tp:taxon-name-part taxon-name-part-type="genus" reg="Milnesium">Milnesium</tp:taxon-name-part> <tp:taxon-name-part taxon-name-part-type="species" reg="tardigradum">tardigradum</tp:taxon-name-part></tp:taxon-name></italic>
                      </td><td rowspan="1" colspan="1">
                        <ext-link xmlns:xlink="http://www.w3.org/1999/xlink" ext-link-type="gen" xlink:href="FJ435780.1" xlink:type="simple">FJ435780.1</ext-link>
                      </td><td rowspan="1" colspan="1">
                        <xref ref-type="bibr" rid="B20">Guil and Giribet 2012</xref>
                      </td></tr><tr><td rowspan="1" colspan="1">
                        <ext-link xmlns:xlink="http://www.w3.org/1999/xlink" ext-link-type="gen" xlink:href="FJ435779.1" xlink:type="simple">FJ435779.1</ext-link>
                      </td><td rowspan="1" colspan="1">
                        <xref ref-type="bibr" rid="B20">Guil and Giribet 2012</xref>
                      </td></tr><tr><td rowspan="1" colspan="1">
                        <italic><tp:taxon-name><tp:taxon-name-part taxon-name-part-type="genus" reg="Milnesium">Milnesium</tp:taxon-name-part> <tp:taxon-name-part taxon-name-part-type="species" reg="berladnicorum">berladnicorum</tp:taxon-name-part></tp:taxon-name></italic>
                      </td><td rowspan="1" colspan="1">
                        <ext-link xmlns:xlink="http://www.w3.org/1999/xlink" ext-link-type="gen" xlink:href="KT951661.1" xlink:type="simple">KT951661.1</ext-link>
                      </td><td rowspan="1" colspan="1">
                        <xref ref-type="bibr" rid="B41">Morek et. al. 2016</xref>
                      </td></tr><tr><td rowspan="1" colspan="1">
                        <italic><tp:taxon-name><tp:taxon-name-part taxon-name-part-type="genus" reg="Milnesium">Milnesium</tp:taxon-name-part> <tp:taxon-name-part taxon-name-part-type="species" reg="variefidum">variefidum</tp:taxon-name-part></tp:taxon-name></italic>
                      </td><td rowspan="1" colspan="1">
                        <ext-link xmlns:xlink="http://www.w3.org/1999/xlink" ext-link-type="gen" xlink:href="KT951665.1" xlink:type="simple">KT951665.1</ext-link>
                      </td><td rowspan="1" colspan="1">
                        <xref ref-type="bibr" rid="B41">Morek et. al. 2016</xref>
                      </td></tr><tr><td rowspan="25" colspan="1">
                        <abbrev xmlns:xlink="http://www.w3.org/1999/xlink" xlink:title="cytochrome oxidase subunit I" id="ABBRID0EYGDI" xlink:type="simple">COI</abbrev>
                      </td><td rowspan="1" colspan="1"><italic><tp:taxon-name><tp:taxon-name-part taxon-name-part-type="genus" reg="Milnesium">Milnesium</tp:taxon-name-part></tp:taxon-name></italic> sp.</td><td rowspan="1" colspan="1">
                        <ext-link xmlns:xlink="http://www.w3.org/1999/xlink" ext-link-type="gen" xlink:href="KX306950.1" xlink:type="simple">KX306950.1</ext-link>
                      </td><td rowspan="1" colspan="1">Fox et al. unpublished</td></tr><tr><td rowspan="3" colspan="1">
                        <italic><tp:taxon-name><tp:taxon-name-part taxon-name-part-type="genus" reg="Milnesium">Milnesium</tp:taxon-name-part> <tp:taxon-name-part taxon-name-part-type="species" reg="tardigradum">tardigradum</tp:taxon-name-part></tp:taxon-name></italic>
                      </td><td rowspan="1" colspan="1">
                        <ext-link xmlns:xlink="http://www.w3.org/1999/xlink" ext-link-type="gen" xlink:href="EU244603.1" xlink:type="simple">EU244603.1</ext-link>
                      </td><td rowspan="1" colspan="1">Schill unpublished</td></tr><tr><td rowspan="1" colspan="1">
                        <ext-link xmlns:xlink="http://www.w3.org/1999/xlink" ext-link-type="gen" xlink:href="EU244604" xlink:type="simple">EU244604</ext-link>
                      </td><td rowspan="1" colspan="1">Schill unpublished</td></tr><tr><td rowspan="1" colspan="1">
                        <ext-link xmlns:xlink="http://www.w3.org/1999/xlink" ext-link-type="gen" xlink:href="FJ435810.1" xlink:type="simple">FJ435810.1</ext-link>
                      </td><td rowspan="1" colspan="1">
                        <xref ref-type="bibr" rid="B20">Guil and Giribet 2012</xref>
                      </td></tr><tr><td rowspan="1" colspan="1">
                        <italic><tp:taxon-name><tp:taxon-name-part taxon-name-part-type="genus" reg="Milnesium">Milnesium</tp:taxon-name-part> <tp:taxon-name-part taxon-name-part-type="species" reg="tumanovi">t.</tp:taxon-name-part> <tp:taxon-name-part taxon-name-part-type="subspecies" reg="tardigradum">tardigradum</tp:taxon-name-part></tp:taxon-name></italic>
                      </td><td rowspan="1" colspan="1">
                        <ext-link xmlns:xlink="http://www.w3.org/1999/xlink" ext-link-type="gen" xlink:href="JN664950.1" xlink:type="simple">JN664950.1</ext-link>
                      </td><td rowspan="1" colspan="1">
                        <xref ref-type="bibr" rid="B38">Michalczyk et al. 2012</xref>
                      </td></tr><tr><td rowspan="3" colspan="1">
                        <tp:taxon-name><tp:taxon-name-part taxon-name-part-type="genus" reg="Milnesium">Milnesium</tp:taxon-name-part> <tp:taxon-name-part taxon-name-part-type="uncertainty-rank">cf.</tp:taxon-name-part> <tp:taxon-name-part taxon-name-part-type="species" reg="tardigradum">tardigradum</tp:taxon-name-part></tp:taxon-name>
                      </td><td rowspan="1" colspan="1">
                        <ext-link xmlns:xlink="http://www.w3.org/1999/xlink" ext-link-type="gen" xlink:href="JX683824.1" xlink:type="simple">JX683824.1</ext-link>
                      </td><td rowspan="1" colspan="1">
                        <xref ref-type="bibr" rid="B72">Vicente et al. 2013</xref>
                      </td></tr><tr><td rowspan="1" colspan="1">
                        <ext-link xmlns:xlink="http://www.w3.org/1999/xlink" ext-link-type="gen" xlink:href="JX683823.1" xlink:type="simple">JX683823.1</ext-link>
                      </td><td rowspan="1" colspan="1">
                        <xref ref-type="bibr" rid="B72">Vicente et al. 2013</xref>
                      </td></tr><tr><td rowspan="1" colspan="1">
                        <ext-link xmlns:xlink="http://www.w3.org/1999/xlink" ext-link-type="gen" xlink:href="JX683822.1" xlink:type="simple">JX683822.1</ext-link>
                      </td><td rowspan="1" colspan="1">
                        <xref ref-type="bibr" rid="B72">Vicente et al. 2013</xref>
                      </td></tr><tr><td rowspan="2" colspan="1"><italic><tp:taxon-name><tp:taxon-name-part taxon-name-part-type="genus" reg="Milnesium">Milnesium</tp:taxon-name-part></tp:taxon-name></italic> sp.</td><td rowspan="1" colspan="1">
                        <ext-link xmlns:xlink="http://www.w3.org/1999/xlink" ext-link-type="gen" xlink:href="KJ857002.1" xlink:type="simple">KJ857002.1</ext-link>
                      </td><td rowspan="1" colspan="1">
                        <xref ref-type="bibr" rid="B70">Velasco-Castrillón et al. 2015</xref>
                      </td></tr><tr><td rowspan="1" colspan="1">
                        <ext-link xmlns:xlink="http://www.w3.org/1999/xlink" ext-link-type="gen" xlink:href="KJ857001.1" xlink:type="simple">KJ857001.1</ext-link>
                      </td><td rowspan="1" colspan="1">
                        <xref ref-type="bibr" rid="B70">Velasco-Castrillón et al. 2015</xref>
                      </td></tr><tr><td rowspan="1" colspan="1">
                        <tp:taxon-name><tp:taxon-name-part taxon-name-part-type="genus" reg="Milnesium">Milnesium</tp:taxon-name-part> <tp:taxon-name-part taxon-name-part-type="uncertainty-rank">cf.</tp:taxon-name-part> <tp:taxon-name-part taxon-name-part-type="species" reg="alpigenum">alpigenum</tp:taxon-name-part></tp:taxon-name>
                      </td><td rowspan="1" colspan="1">
                        <ext-link xmlns:xlink="http://www.w3.org/1999/xlink" ext-link-type="gen" xlink:href="KU513422.1" xlink:type="simple">KU513422.1</ext-link>
                      </td><td rowspan="1" colspan="1">
                        <xref ref-type="bibr" rid="B29">Kosztyła et al. 2016</xref>
                      </td></tr><tr><td rowspan="1" colspan="1">
                        <italic><tp:taxon-name><tp:taxon-name-part taxon-name-part-type="genus" reg="Milnesium">Milnesium</tp:taxon-name-part> <tp:taxon-name-part taxon-name-part-type="species" reg="variefidum">variefidum</tp:taxon-name-part></tp:taxon-name></italic>
                      </td><td rowspan="1" colspan="1">
                        <ext-link xmlns:xlink="http://www.w3.org/1999/xlink" ext-link-type="gen" xlink:href="KT951663.1" xlink:type="simple">KT951663.1</ext-link>
                      </td><td rowspan="1" colspan="1">
                        <xref ref-type="bibr" rid="B41">Morek et al. 2016</xref>
                      </td></tr><tr><td rowspan="1" colspan="1">
                        <italic><tp:taxon-name><tp:taxon-name-part taxon-name-part-type="genus" reg="Milnesium">Milnesium</tp:taxon-name-part> <tp:taxon-name-part taxon-name-part-type="species" reg="berladnicorum">berladnicorum</tp:taxon-name-part></tp:taxon-name></italic>
                      </td><td rowspan="1" colspan="1">
                        <ext-link xmlns:xlink="http://www.w3.org/1999/xlink" ext-link-type="gen" xlink:href="KT951659.1" xlink:type="simple">KT951659.1</ext-link>
                      </td><td rowspan="1" colspan="1">
                        <xref ref-type="bibr" rid="B41">Morek et al. 2016</xref>
                      </td></tr><tr><td rowspan="1" colspan="1"><italic><tp:taxon-name><tp:taxon-name-part taxon-name-part-type="genus" reg="Milnesium">Milnesium</tp:taxon-name-part></tp:taxon-name></italic> sp.</td><td rowspan="1" colspan="1">
                        <ext-link xmlns:xlink="http://www.w3.org/1999/xlink" ext-link-type="gen" xlink:href="EF632553.1" xlink:type="simple">EF632553.1</ext-link>
                      </td><td rowspan="1" colspan="1">Sands et. al unpublished</td></tr><tr><td rowspan="1" colspan="1">
                        <tp:taxon-name><tp:taxon-name-part taxon-name-part-type="genus" reg="Milnesium">Milnesium</tp:taxon-name-part> <tp:taxon-name-part taxon-name-part-type="uncertainty-rank">cf.</tp:taxon-name-part> <tp:taxon-name-part taxon-name-part-type="species" reg="granulatum">granulatum</tp:taxon-name-part></tp:taxon-name>
                      </td><td rowspan="1" colspan="1">
                        <ext-link xmlns:xlink="http://www.w3.org/1999/xlink" ext-link-type="gen" xlink:href="MH751517.1" xlink:type="simple">MH751517.1</ext-link>
                      </td><td rowspan="1" colspan="1">
                        <xref ref-type="bibr" rid="B25">Jackson and Meyer 2019</xref>
                      </td></tr><tr><td rowspan="1" colspan="1">
                        <italic><tp:taxon-name><tp:taxon-name-part taxon-name-part-type="genus" reg="Milnesium">Milnesium</tp:taxon-name-part> <tp:taxon-name-part taxon-name-part-type="species" reg="lagniappe">lagniappe</tp:taxon-name-part></tp:taxon-name></italic>
                      </td><td rowspan="1" colspan="1">
                        <ext-link xmlns:xlink="http://www.w3.org/1999/xlink" ext-link-type="gen" xlink:href="MH751518.1" xlink:type="simple">MH751518.1</ext-link>
                      </td><td rowspan="1" colspan="1">
                        <xref ref-type="bibr" rid="B25">Jackson and Meyer 2019</xref>
                      </td></tr><tr><td rowspan="8" colspan="1">
                        <italic><tp:taxon-name><tp:taxon-name-part taxon-name-part-type="genus" reg="Milnesium">Milnesium</tp:taxon-name-part> <tp:taxon-name-part taxon-name-part-type="species" reg="tardigradum">tardigradum</tp:taxon-name-part></tp:taxon-name></italic>
                      </td><td rowspan="1" colspan="1">
                        <ext-link xmlns:xlink="http://www.w3.org/1999/xlink" ext-link-type="gen" xlink:href="MG923558.1" xlink:type="simple">MG923558.1</ext-link>
                      </td><td rowspan="1" colspan="1">
                        <xref ref-type="bibr" rid="B42">Morek et al. 2019</xref>
                      </td></tr><tr><td rowspan="1" colspan="1">
                        <ext-link xmlns:xlink="http://www.w3.org/1999/xlink" ext-link-type="gen" xlink:href="MG923559.1" xlink:type="simple">MG923559.1</ext-link>
                      </td><td rowspan="1" colspan="1">
                        <xref ref-type="bibr" rid="B42">Morek et al. 2019</xref>
                      </td></tr><tr><td rowspan="1" colspan="1">
                        <ext-link xmlns:xlink="http://www.w3.org/1999/xlink" ext-link-type="gen" xlink:href="MG923560.1" xlink:type="simple">MG923560.1</ext-link>
                      </td><td rowspan="1" colspan="1">
                        <xref ref-type="bibr" rid="B42">Morek et al. 2019</xref>
                      </td></tr><tr><td rowspan="1" colspan="1">
                        <ext-link xmlns:xlink="http://www.w3.org/1999/xlink" ext-link-type="gen" xlink:href="MG923561.1" xlink:type="simple">MG923561.1</ext-link>
                      </td><td rowspan="1" colspan="1">
                        <xref ref-type="bibr" rid="B42">Morek et al. 2019</xref>
                      </td></tr><tr><td rowspan="1" colspan="1">
                        <ext-link xmlns:xlink="http://www.w3.org/1999/xlink" ext-link-type="gen" xlink:href="MG923562.1" xlink:type="simple">MG923562.1</ext-link>
                      </td><td rowspan="1" colspan="1">
                        <xref ref-type="bibr" rid="B42">Morek et al. 2019</xref>
                      </td></tr><tr><td rowspan="1" colspan="1">
                        <ext-link xmlns:xlink="http://www.w3.org/1999/xlink" ext-link-type="gen" xlink:href="MG923563.1" xlink:type="simple">MG923563.1</ext-link>
                      </td><td rowspan="1" colspan="1">
                        <xref ref-type="bibr" rid="B42">Morek et al. 2019</xref>
                      </td></tr><tr><td rowspan="1" colspan="1">
                        <ext-link xmlns:xlink="http://www.w3.org/1999/xlink" ext-link-type="gen" xlink:href="MG923564.1" xlink:type="simple">MG923564.1</ext-link>
                      </td><td rowspan="1" colspan="1">
                        <xref ref-type="bibr" rid="B42">Morek et al. 2019</xref>
                      </td></tr><tr><td rowspan="1" colspan="1">
                        <ext-link xmlns:xlink="http://www.w3.org/1999/xlink" ext-link-type="gen" xlink:href="MG923565.1" xlink:type="simple">MG923565.1</ext-link>
                      </td><td rowspan="1" colspan="1">
                        <xref ref-type="bibr" rid="B42">Morek et al. 2019</xref>
                      </td></tr><tr><td rowspan="1" colspan="1">
                        <italic><tp:taxon-name><tp:taxon-name-part taxon-name-part-type="genus" reg="Milnesium">Milnesium</tp:taxon-name-part> <tp:taxon-name-part taxon-name-part-type="species" reg="dornensis">dornensis</tp:taxon-name-part></tp:taxon-name></italic>
                      </td><td rowspan="1" colspan="1">
                        <ext-link xmlns:xlink="http://www.w3.org/1999/xlink" ext-link-type="gen" xlink:href="MG923566.1" xlink:type="simple">MG923566.1</ext-link>
                      </td><td rowspan="1" colspan="1">
                        <xref ref-type="bibr" rid="B42">Morek et al. 2019</xref>
                      </td></tr><tr><td rowspan="22" colspan="1">ITS-2</td><td rowspan="1" colspan="1">
                        <italic><tp:taxon-name><tp:taxon-name-part taxon-name-part-type="genus" reg="Milnesium">Milnesium</tp:taxon-name-part> <tp:taxon-name-part taxon-name-part-type="species" reg="alpigenum">alpigenum</tp:taxon-name-part></tp:taxon-name></italic>
                      </td><td rowspan="1" colspan="1">
                        <ext-link xmlns:xlink="http://www.w3.org/1999/xlink" ext-link-type="gen" xlink:href="MH000382.1" xlink:type="simple">MH000382.1</ext-link>
                      </td><td rowspan="1" colspan="1">Morek et al. unpublished</td></tr><tr><td rowspan="2" colspan="1"><italic><tp:taxon-name><tp:taxon-name-part taxon-name-part-type="genus" reg="Milnesium">Milnesium</tp:taxon-name-part></tp:taxon-name></italic> sp.</td><td rowspan="1" colspan="1">
                        <ext-link xmlns:xlink="http://www.w3.org/1999/xlink" ext-link-type="gen" xlink:href="MH000386.1" xlink:type="simple">MH000386.1</ext-link>
                      </td><td rowspan="1" colspan="1">Morek et al. unpublished</td></tr><tr><td rowspan="1" colspan="1">
                        <ext-link xmlns:xlink="http://www.w3.org/1999/xlink" ext-link-type="gen" xlink:href="MH000387.1" xlink:type="simple">MH000387.1</ext-link>
                      </td><td rowspan="1" colspan="1">Morek et al. unpublished</td></tr><tr><td rowspan="3" colspan="1">
                        <italic><tp:taxon-name><tp:taxon-name-part taxon-name-part-type="genus" reg="Milnesium">Milnesium</tp:taxon-name-part> <tp:taxon-name-part taxon-name-part-type="species" reg="tardigradum">tardigradum</tp:taxon-name-part></tp:taxon-name></italic>
                      </td><td rowspan="1" colspan="1">
                        <ext-link xmlns:xlink="http://www.w3.org/1999/xlink" ext-link-type="gen" xlink:href="HM150648.2" xlink:type="simple">HM150648.2</ext-link>
                      </td><td rowspan="1" colspan="1">
                        <xref ref-type="bibr" rid="B74">Wełnicz et. al. 2010</xref>
                      </td></tr><tr><td rowspan="1" colspan="1">
                        <ext-link xmlns:xlink="http://www.w3.org/1999/xlink" ext-link-type="gen" xlink:href="GQ403682.1" xlink:type="simple">GQ403682.1</ext-link>
                      </td><td rowspan="1" colspan="1">
                        <xref ref-type="bibr" rid="B59">Schill et al. 2010</xref>
                      </td></tr><tr><td rowspan="1" colspan="1">
                        <ext-link xmlns:xlink="http://www.w3.org/1999/xlink" ext-link-type="gen" xlink:href="GQ403681.1" xlink:type="simple">GQ403681.1</ext-link>
                      </td><td rowspan="1" colspan="1">
                        <xref ref-type="bibr" rid="B59">Schill et al. 2010</xref>
                      </td></tr><tr><td rowspan="1" colspan="1">
                        <italic><tp:taxon-name><tp:taxon-name-part taxon-name-part-type="genus" reg="Milnesium">Milnesium</tp:taxon-name-part> <tp:taxon-name-part taxon-name-part-type="species" reg="tumanovi">t.</tp:taxon-name-part> <tp:taxon-name-part taxon-name-part-type="subspecies" reg="tardigradum">tardigradum</tp:taxon-name-part></tp:taxon-name></italic>
                      </td><td rowspan="1" colspan="1">
                        <ext-link xmlns:xlink="http://www.w3.org/1999/xlink" ext-link-type="gen" xlink:href="JF951049" xlink:type="simple">JF951049</ext-link>
                      </td><td rowspan="1" colspan="1">
                        <xref ref-type="bibr" rid="B38">Michalczyk et al. 2012</xref>
                      </td></tr><tr><td rowspan="2" colspan="1">
                        <italic><tp:taxon-name><tp:taxon-name-part taxon-name-part-type="genus" reg="Milnesium">Milnesium</tp:taxon-name-part> <tp:taxon-name-part taxon-name-part-type="species" reg="variefidum">variefidum</tp:taxon-name-part></tp:taxon-name></italic>
                      </td><td rowspan="1" colspan="1">
                        <ext-link xmlns:xlink="http://www.w3.org/1999/xlink" ext-link-type="gen" xlink:href="KT951667.1" xlink:type="simple">KT951667.1</ext-link>
                      </td><td rowspan="1" colspan="1">
                        <xref ref-type="bibr" rid="B41">Morek et. al. 2016</xref>
                      </td></tr><tr><td rowspan="1" colspan="1">
                        <ext-link xmlns:xlink="http://www.w3.org/1999/xlink" ext-link-type="gen" xlink:href="KT951666.1" xlink:type="simple">KT951666.1</ext-link>
                      </td><td rowspan="1" colspan="1">
                        <xref ref-type="bibr" rid="B41">Morek et. al. 2016</xref>
                      </td></tr><tr><td rowspan="1" colspan="1">
                        <italic><tp:taxon-name><tp:taxon-name-part taxon-name-part-type="genus" reg="Milnesium">Milnesium</tp:taxon-name-part> <tp:taxon-name-part taxon-name-part-type="species" reg="berladnicorum">berladnicorum</tp:taxon-name-part></tp:taxon-name></italic>
                      </td><td rowspan="1" colspan="1">
                        <ext-link xmlns:xlink="http://www.w3.org/1999/xlink" ext-link-type="gen" xlink:href="KT951662.1" xlink:type="simple">KT951662.1</ext-link>
                      </td><td rowspan="1" colspan="1">
                        <xref ref-type="bibr" rid="B41">Morek et. al. 2016</xref>
                      </td></tr><tr><td rowspan="12" colspan="1">
                        <tp:taxon-name><tp:taxon-name-part taxon-name-part-type="genus" reg="Milnesium">Milnesium</tp:taxon-name-part> <tp:taxon-name-part taxon-name-part-type="uncertainty-rank">cf.</tp:taxon-name-part> <tp:taxon-name-part taxon-name-part-type="species" reg="granulatum">granulatum</tp:taxon-name-part></tp:taxon-name>
                      </td><td rowspan="1" colspan="1">
                        <ext-link xmlns:xlink="http://www.w3.org/1999/xlink" ext-link-type="gen" xlink:href="MK681875.1" xlink:type="simple">MK681875.1</ext-link>
                      </td><td rowspan="1" colspan="1">
                        <xref ref-type="bibr" rid="B25">Jackson and Meyer 2019</xref>
                      </td></tr><tr><td rowspan="1" colspan="1">
                        <ext-link xmlns:xlink="http://www.w3.org/1999/xlink" ext-link-type="gen" xlink:href="MK681876.1" xlink:type="simple">MK681876.1</ext-link>
                      </td><td rowspan="1" colspan="1">
                        <xref ref-type="bibr" rid="B25">Jackson and Meyer 2019</xref>
                      </td></tr><tr><td rowspan="1" colspan="1">
                        <ext-link xmlns:xlink="http://www.w3.org/1999/xlink" ext-link-type="gen" xlink:href="MK681877.1" xlink:type="simple">MK681877.1</ext-link>
                      </td><td rowspan="1" colspan="1">
                        <xref ref-type="bibr" rid="B25">Jackson and Meyer 2019</xref>
                      </td></tr><tr><td rowspan="1" colspan="1">
                        <ext-link xmlns:xlink="http://www.w3.org/1999/xlink" ext-link-type="gen" xlink:href="MK681878.1" xlink:type="simple">MK681878.1</ext-link>
                      </td><td rowspan="1" colspan="1">
                        <xref ref-type="bibr" rid="B25">Jackson and Meyer 2019</xref>
                      </td></tr><tr><td rowspan="1" colspan="1">
                        <ext-link xmlns:xlink="http://www.w3.org/1999/xlink" ext-link-type="gen" xlink:href="MK681879.1" xlink:type="simple">MK681879.1</ext-link>
                      </td><td rowspan="1" colspan="1">
                        <xref ref-type="bibr" rid="B25">Jackson and Meyer 2019</xref>
                      </td></tr><tr><td rowspan="1" colspan="1">
                        <ext-link xmlns:xlink="http://www.w3.org/1999/xlink" ext-link-type="gen" xlink:href="MK681880.1" xlink:type="simple">MK681880.1</ext-link>
                      </td><td rowspan="1" colspan="1">
                        <xref ref-type="bibr" rid="B25">Jackson and Meyer 2019</xref>
                      </td></tr><tr><td rowspan="1" colspan="1">
                        <ext-link xmlns:xlink="http://www.w3.org/1999/xlink" ext-link-type="gen" xlink:href="MK681881.1" xlink:type="simple">MK681881.1</ext-link>
                      </td><td rowspan="1" colspan="1">
                        <xref ref-type="bibr" rid="B25">Jackson and Meyer 2019</xref>
                      </td></tr><tr><td rowspan="1" colspan="1">
                        <ext-link xmlns:xlink="http://www.w3.org/1999/xlink" ext-link-type="gen" xlink:href="MK681882.1" xlink:type="simple">MK681882.1</ext-link>
                      </td><td rowspan="1" colspan="1">
                        <xref ref-type="bibr" rid="B25">Jackson and Meyer 2019</xref>
                      </td></tr><tr><td rowspan="1" colspan="1">
                        <ext-link xmlns:xlink="http://www.w3.org/1999/xlink" ext-link-type="gen" xlink:href="MK681883.1" xlink:type="simple">MK681883.1</ext-link>
                      </td><td rowspan="1" colspan="1">
                        <xref ref-type="bibr" rid="B25">Jackson and Meyer 2019</xref>
                      </td></tr><tr><td rowspan="1" colspan="1">
                        <ext-link xmlns:xlink="http://www.w3.org/1999/xlink" ext-link-type="gen" xlink:href="MK681884.1" xlink:type="simple">MK681884.1</ext-link>
                      </td><td rowspan="1" colspan="1">
                        <xref ref-type="bibr" rid="B25">Jackson and Meyer 2019</xref>
                      </td></tr><tr><td rowspan="1" colspan="1">
                        <ext-link xmlns:xlink="http://www.w3.org/1999/xlink" ext-link-type="gen" xlink:href="MK681885.1" xlink:type="simple">MK681885.1</ext-link>
                      </td><td rowspan="1" colspan="1">
                        <xref ref-type="bibr" rid="B25">Jackson and Meyer 2019</xref>
                      </td></tr><tr><td rowspan="1" colspan="1">
                        <ext-link xmlns:xlink="http://www.w3.org/1999/xlink" ext-link-type="gen" xlink:href="MK681886.1" xlink:type="simple">MK681886.1</ext-link>
                      </td><td rowspan="1" colspan="1">
                        <xref ref-type="bibr" rid="B25">Jackson and Meyer 2019</xref>
                      </td></tr></tbody></table></table-wrap></tp:treatment-sec><ref-list><ref id="B31"><mixed-citation xmlns:xlink="http://www.w3.org/1999/xlink" xlink:type="simple"><person-group><name name-style="western"><surname>Mallatt</surname><given-names>JM</given-names></name><name name-style="western"><surname>Garey</surname><given-names>JR</given-names></name><name name-style="western"><surname>Shultz</surname><given-names>JW</given-names></name></person-group> (<year>2004</year>) <article-title>Ecdysozoan phylogeny and Bayesian inference: first use of nearly complete 28S and 18S rRNA gene sequences to classify the arthropods and their kin.</article-title><source>Molecular Phylogenetic and Evolution</source><volume>31</volume>(<issue>1</issue>): <fpage>178</fpage>–<lpage>191</lpage>. <ext-link xlink:type="simple" ext-link-type="doi" xlink:href="10.1016/j.ympev.2003.07.013">https://doi.org/10.1016/j.ympev.2003.07.013</ext-link></mixed-citation></ref><ref id="B20"><mixed-citation xmlns:xlink="http://www.w3.org/1999/xlink" xlink:type="simple"><person-group><name name-style="western"><surname>Guil</surname><given-names>N</given-names></name><name name-style="western"><surname>Giribet</surname><given-names>G</given-names></name></person-group> (<year>2012</year>) <article-title>A comprehensive molecular phylogeny of tardigrades adding genes and taxa to a poorly resolved phylum-level phylogeny.</article-title><source>Cladistics</source><volume>28</volume>(<issue>1</issue>): <fpage>21</fpage>–<lpage>49</lpage>. <ext-link xlink:type="simple" ext-link-type="doi" xlink:href="10.1111/j.1096-0031.2011.00364.x">https://doi.org/10.1111/j.1096-0031.2011.00364.x</ext-link></mixed-citation></ref><ref id="B41"><mixed-citation xmlns:xlink="http://www.w3.org/1999/xlink" xlink:type="simple"><person-group><name name-style="western"><surname>Morek</surname><given-names>W</given-names></name><name name-style="western"><surname>Gąsiorek</surname><given-names>P</given-names></name><name name-style="western"><surname>Stec</surname><given-names>D</given-names></name><name name-style="western"><surname>Blagden</surname><given-names>B</given-names></name><name name-style="western"><surname>Michalczyk</surname><given-names>Ł</given-names></name></person-group> (<year>2016</year>) <article-title>Experimental taxonomy exposes ontogenetic variability and elucidates the taxonomic value of claw configuration in <italic><tp:taxon-name><tp:taxon-name-part taxon-name-part-type="genus">Milnesium</tp:taxon-name-part></tp:taxon-name></italic> Doyère, 1840 (<tp:taxon-name><tp:taxon-name-part taxon-name-part-type="phylum">Tardigrada</tp:taxon-name-part></tp:taxon-name>: <tp:taxon-name><tp:taxon-name-part taxon-name-part-type="class">Eutardigrada</tp:taxon-name-part></tp:taxon-name>: <tp:taxon-name><tp:taxon-name-part taxon-name-part-type="order">Apochela</tp:taxon-name-part></tp:taxon-name>).</article-title><source>Contributions to Zoology</source><volume>85</volume>(<issue>2</issue>): <fpage>173</fpage>–<lpage>200</lpage>. <ext-link xlink:type="simple" ext-link-type="doi" xlink:href="10.1163/18759866-08502003">https://doi.org/10.1163/18759866-08502003</ext-link></mixed-citation></ref><ref id="B38"><mixed-citation xmlns:xlink="http://www.w3.org/1999/xlink" xlink:type="simple"><person-group><name name-style="western"><surname>Michalczyk</surname><given-names>Ł</given-names></name><name name-style="western"><surname>Wełnicz</surname><given-names>W</given-names></name><name name-style="western"><surname>Frohme</surname><given-names>M</given-names></name><name name-style="western"><surname>Kaczmarek</surname><given-names>Ł</given-names></name></person-group> (<year>2012</year>) <article-title>Redescriptions of three <italic><tp:taxon-name><tp:taxon-name-part taxon-name-part-type="genus">Milnesium</tp:taxon-name-part></tp:taxon-name></italic> Doyère, 1840 taxa (<tp:taxon-name><tp:taxon-name-part taxon-name-part-type="phylum">Tardigrada</tp:taxon-name-part></tp:taxon-name>: <tp:taxon-name><tp:taxon-name-part taxon-name-part-type="class">Eutardigrada</tp:taxon-name-part></tp:taxon-name>: <tp:taxon-name><tp:taxon-name-part taxon-name-part-type="genus">Milnesiidae</tp:taxon-name-part></tp:taxon-name>), including the nominal species for the genus.</article-title><source>Zootaxa</source><volume>3154</volume>: <fpage>1</fpage>–<lpage>20</lpage>. <ext-link xlink:type="simple" ext-link-type="doi" xlink:href="10.11646/zootaxa.3154.1.1">https://doi.org/10.11646/zootaxa.3154.1.1</ext-link></mixed-citation></ref><ref id="B72"><mixed-citation xmlns:xlink="http://www.w3.org/1999/xlink" xlink:type="simple"><person-group><name name-style="western"><surname>Vicente</surname><given-names>F</given-names></name><name name-style="western"><surname>Cesari</surname><given-names>M</given-names></name><name name-style="western"><surname>Serrano</surname><given-names>A</given-names></name><name name-style="western"><surname>Bertolani</surname><given-names>R</given-names></name></person-group> (<year>2013</year>) The impact of fire on terrestrial tardigrade biodiversity: a first case-study from Portugal. Journal of Limnology 72(S1): 152–159. <ext-link xlink:type="simple" ext-link-type="doi" xlink:href="10.4081/jlimnol.2013.s1.e19">https://doi.org/10.4081/jlimnol.2013.s1.e19</ext-link></mixed-citation></ref><ref id="B70"><mixed-citation xmlns:xlink="http://www.w3.org/1999/xlink" xlink:type="simple"><person-group><name name-style="western"><surname>Velasco-Castrillón</surname><given-names>A</given-names></name><name name-style="western"><surname>McInnes</surname><given-names>SJ</given-names></name><name name-style="western"><surname>Schultz</surname><given-names>MB</given-names></name><name name-style="western"><surname>Arróniz-Crespo</surname><given-names>M</given-names></name><name name-style="western"><surname>D’Haese</surname><given-names>CA</given-names></name><name name-style="western"><surname>Gibson</surname><given-names>JAE</given-names></name><name name-style="western"><surname>Adams</surname><given-names>BJ</given-names></name><name name-style="western"><surname>Page</surname><given-names>TJ</given-names></name><name name-style="western"><surname>Austin</surname><given-names>AD</given-names></name><name name-style="western"><surname>Cooper</surname><given-names>SJB</given-names></name><name name-style="western"><surname>Stevens</surname><given-names>MI</given-names></name></person-group> (<year>2015</year>) <article-title>Mitochondrial DNA analyses reveal widespread tardigrade diversity in Antarctica.</article-title><source>Invertebrate Systematics</source><volume>29</volume>: <fpage>578</fpage>–<lpage>590</lpage>. <ext-link xlink:type="simple" ext-link-type="doi" xlink:href="10.1071/IS14019">https://doi.org/10.1071/IS14019</ext-link></mixed-citation></ref><ref id="B29"><mixed-citation xmlns:xlink="http://www.w3.org/1999/xlink" xlink:type="simple"><person-group><name name-style="western"><surname>Kosztyła</surname><given-names>P</given-names></name><name name-style="western"><surname>Stec</surname><given-names>D</given-names></name><name name-style="western"><surname>Morek</surname><given-names>W</given-names></name><name name-style="western"><surname>Gąsiorek</surname><given-names>P</given-names></name><name name-style="western"><surname>Zawierucha</surname><given-names>K</given-names></name><name name-style="western"><surname>Michno</surname><given-names>K</given-names></name><name name-style="western"><surname>Ufir</surname><given-names>K</given-names></name><name name-style="western"><surname>Małek</surname><given-names>D</given-names></name><name name-style="western"><surname>Hlebowicz</surname><given-names>K</given-names></name><name name-style="western"><surname>Laska</surname><given-names>A</given-names></name><name name-style="western"><surname>Dudziak</surname><given-names>M</given-names></name><name name-style="western"><surname>Frohme</surname><given-names>M</given-names></name><name name-style="western"><surname>Prokop</surname><given-names>ZM</given-names></name><name name-style="western"><surname>Kaczmarek</surname><given-names>Ł</given-names></name><name name-style="western"><surname>Michalczyk</surname><given-names>Ł</given-names></name></person-group> (<year>2016</year>) <article-title>Experimental taxonomy confirms the environmental stability of morphometric traits in a taxonomically challenging group of <italic>microinvertebrates</italic>.</article-title><source>Zoological Journal of the Linnaean Society</source><volume>178</volume>(<issue>4</issue>): <fpage>765</fpage>–<lpage>775</lpage>. <ext-link xlink:type="simple" ext-link-type="doi" xlink:href="10.1111/zoj.12409">https://doi.org/10.1111/zoj.12409</ext-link></mixed-citation></ref><ref id="B25"><mixed-citation xmlns:xlink="http://www.w3.org/1999/xlink" xlink:type="simple"><person-group><name name-style="western"><surname>Jackson</surname><given-names>KJA</given-names></name><name name-style="western"><surname>Meyer</surname><given-names>HA</given-names></name></person-group> (<year>2019</year>) <article-title>Morphological and genetic analysis of <tp:taxon-name><tp:taxon-name-part taxon-name-part-type="genus">Milnesium</tp:taxon-name-part> <tp:taxon-name-part taxon-name-part-type="uncertainty-rank">cf.</tp:taxon-name-part> <tp:taxon-name-part taxon-name-part-type="species">granulatum</tp:taxon-name-part></tp:taxon-name> (<tp:taxon-name><tp:taxon-name-part taxon-name-part-type="phylum">Tardigrada</tp:taxon-name-part></tp:taxon-name>: <tp:taxon-name><tp:taxon-name-part taxon-name-part-type="genus">Milnesiidae</tp:taxon-name-part></tp:taxon-name>) from Northeastern North America.</article-title><source>Zootaxa</source><volume>4604</volume>(<issue>3</issue>): <fpage>497</fpage>–<lpage>510</lpage>. <ext-link xlink:type="simple" ext-link-type="doi" xlink:href="10.11646/zootaxa.4604.3.6">https://doi.org/10.11646/zootaxa.4604.3.6</ext-link></mixed-citation></ref><ref id="B42"><mixed-citation xmlns:xlink="http://www.w3.org/1999/xlink" xlink:type="simple"><person-group><name name-style="western"><surname>Morek</surname><given-names>W</given-names></name><name name-style="western"><surname>Stec</surname><given-names>D</given-names></name><name name-style="western"><surname>Gąsiorek</surname><given-names>P</given-names></name><name name-style="western"><surname>Surmacz</surname><given-names>B</given-names></name><name name-style="western"><surname>Michalczyk</surname><given-names>Ł</given-names></name></person-group> (<year>2019</year>) <article-title><italic><tp:taxon-name><tp:taxon-name-part taxon-name-part-type="genus">Milnesium</tp:taxon-name-part> <tp:taxon-name-part taxon-name-part-type="species">tardigradum</tp:taxon-name-part></tp:taxon-name></italic> Doyère, 1840: The first integrative study of interpopulation variability in a tardigrade species.</article-title><source>Journal of Zoological Systematics and Evolutionary Research</source><volume>57</volume>: <fpage>1</fpage>–<lpage>23</lpage>. <ext-link xlink:type="simple" ext-link-type="doi" xlink:href="10.1111/jzs.12233">https://doi.org/10.1111/jzs.12233</ext-link></mixed-citation></ref><ref id="B74"><mixed-citation xmlns:xlink="http://www.w3.org/1999/xlink" xlink:type="simple"><person-group><name name-style="western"><surname>Wełnicz</surname><given-names>W</given-names></name><name name-style="western"><surname>Grohme</surname><given-names>MA</given-names></name><name name-style="western"><surname>Kaczmarek</surname><given-names>Ł</given-names></name><name name-style="western"><surname>Schill</surname><given-names>RO</given-names></name><name name-style="western"><surname>Frohme</surname><given-names>M</given-names></name></person-group> (<year>2010</year>) ITS-2 and 18S rRNA data from <italic><tp:taxon-name><tp:taxon-name-part taxon-name-part-type="genus">Macrobiotus</tp:taxon-name-part> <tp:taxon-name-part taxon-name-part-type="species">polonicus</tp:taxon-name-part></tp:taxon-name></italic> and <italic><tp:taxon-name><tp:taxon-name-part taxon-name-part-type="genus">Milnesium</tp:taxon-name-part> <tp:taxon-name-part taxon-name-part-type="species">tardigradum</tp:taxon-name-part></tp:taxon-name></italic> (<tp:taxon-name><tp:taxon-name-part taxon-name-part-type="class">Eutardigrada</tp:taxon-name-part></tp:taxon-name>, <tp:taxon-name><tp:taxon-name-part taxon-name-part-type="phylum">Tardigrada</tp:taxon-name-part></tp:taxon-name>). Journal of Zoological Systematic and Evolutionary Research 49(Suppl. 1): 34–39. <ext-link xlink:type="simple" ext-link-type="doi" xlink:href="10.1111/j.1439-0469.2010.00595.x">https://doi.org/10.1111/j.1439-0469.2010.00595.x</ext-link></mixed-citation></ref><ref id="B59"><mixed-citation xmlns:xlink="http://www.w3.org/1999/xlink" xlink:type="simple"><person-group><name name-style="western"><surname>Schill</surname><given-names>RO</given-names></name><name name-style="western"><surname>Forster</surname><given-names>F</given-names></name><name name-style="western"><surname>Dandekar</surname><given-names>T</given-names></name><name name-style="western"><surname>Wolf</surname><given-names>M</given-names></name></person-group> (<year>2010</year>) <article-title>Using compensatory base change analysis of internal transcribed spacer 2 secondary structures to identify three new species in <italic><tp:taxon-name><tp:taxon-name-part taxon-name-part-type="genus">Paramacrobiotus</tp:taxon-name-part></tp:taxon-name></italic> (<tp:taxon-name><tp:taxon-name-part taxon-name-part-type="phylum">Tardigrada</tp:taxon-name-part></tp:taxon-name>).</article-title><source>Organism Diversity and Evolution</source><volume>10</volume>(<issue>4</issue>): <fpage>287</fpage>–<lpage>296</lpage>. <ext-link xlink:type="simple" ext-link-type="doi" xlink:href="10.1007/s13127-010-0025-z">https://doi.org/10.1007/s13127-010-0025-z</ext-link></mixed-citation></ref></ref-list></tp:taxon-treatment>
